# Supplementary material for: Transgenerational Variations in DNA Methylation Induced by Drought Stress in Two Rice Varieties with Distinguished Difference to Drought Resistance
Source: PLoS One. 2013 Nov 11;8(11):e80253. doi: 10.1371/journal.pone.0080253 (PMC3823650; doi:10.1371/journal.pone.0080253)
Supplement: Table S1 — Primers used in qPCR. (XLSX) [file pone.0080253.s003.xlsx]

## Sheet: Sheet1
Table S1 Primers used in qPCR
Genes	F primer (5'-3')	R primer (5'-3')
II-32B
Re-me CK vs. DT in G0
LOC_Os03g44380	GATCAAGAAGCCGTACCTCAA	CCACGTAGTTCTCGGTGATG
LOC_Os03g60430	GCATATGACAGGGCAGCTATT	ATTTCCGGCGTCTGGTAAAG
LOC_Os04g05050	GCAGGTCACGATAGCATTCA	CCAGTGGGTGTAGTCATTGTT
LOC_Os04g45280	CGGCTTTCAGGCACTATCTT	GGTGATCTTCGGTGGTTCTTT
LOC_Os12g07810	CATCTGACTTGTCGCGAATTG	GACCTCCGAACACGATCTTATC
De-me CK vs. DT in G0
LOC_Os03g57790	TCTGGAACGCCGTCATATTC	ACTGGTGGTTTGTTGGGATAA
LOC_Os05g02130	CGTAGCGGGAACTTGGATT	CGTTTCAGCGCAACAGAATAG
LOC_Os05g49100	CACTTCATGGCGCAGGATTA	CAACGGTGGTTGTTGTTGTTG
LOC_Os06g19970	GCTGATGAGACGATACCAAGAG	GGGTCTGTCAGTTTCACCTTAG
LOC_Os10g18470	CCGGTGACACGCTTAAGTA	CGCCGTCTGACTGTCTTT
Huhan-3
Re-me CK vs. DT in G0
LOC_Os09g30150	CTTTCCGACTTTGACCTCTCTC	GGACACAGTACGCTGCATTA
LOC_Os01g72930	CGTCAGCGTCCTATGTAATTCT	CTCAGGCCAGGTTCTTTCTT
LOC_Os03g50210	CAACAAGAGTGATGGGAGATGA	GCCTAGGATCTAACGAACGATG
LOC_Os03g61210	CAGGCAGATCAGGAAGAAACA	GAACCTTGGCTGGGTAGTTAG
De-me CK vs. DT in G0
LOC_Os02g24190	GGTAGATGTGGCACGGATAAA	CTCTCTCAATCCAGGCTTCTTC
LOC_Os05g02030	GGAGCCTTTCAACAGTGATTATG	CCCTGGACAACCTTTGATTTG
LOC_Os06g01040	CGTCTATGCTATCCACCCTAATG	TCGGCGAAACGTCGAATATC
LOC_Os11g06950	GACGGGCGACGTTGGCGACG	TGCCACGCCGACGCTGCCTC
