# Supplementary material for: Transgenerational Variations in DNA Methylation Induced by Drought Stress in Two Rice Varieties with Distinguished Difference to Drought Resistance
Source: PLoS One. 2013 Nov 11;8(11):e80253. doi: 10.1371/journal.pone.0080253 (PMC3823650; doi:10.1371/journal.pone.0080253)
Supplement: Table S2 — Significance differences of band type proportions among the two varieties. (XLSX) [file pone.0080253.s004.xlsx]

## Sheet: Sheet1
Table S2 Significance differences of band type proportions among the two varieties
Varieties	Type I %	Type II %	Type III %	Type IV %
II-32B	58.71**	26.83	7.92**	6.54*
Huhan-3	65.97	27.69	5.66	0.72
**: P<0.01; *: P<0.05.
