# Supplementary material for: Transgenerational Variations in DNA Methylation Induced by Drought Stress in Two Rice Varieties with Distinguished Difference to Drought Resistance
Source: PLoS One. 2013 Nov 11;8(11):e80253. doi: 10.1371/journal.pone.0080253 (PMC3823650; doi:10.1371/journal.pone.0080253)
Supplement: Table S3 — Genes related with loci that have variation(s) in DNA methylation between generations or/and between treatments in II-32B and Huhan-3. (XLSX) [file pone.0080253.s005.xlsx]

## Sheet: II-32B
Table S3. Genes related with loci that have variation(s) in DNA methylation between geneations or/and between treatments in II-32B
No.	bp	Chr.	Gene name	Location	Annotation
1-1	80	11	LOC_Os11g34660	promoter	Protease inhibitor/seed storage/LTP family protein, expressed, lipid transfer protein
1-2	80	12	LOC_Os12g06490	exon7	Protein kinase domain containing protein, expressed
2-4	60	1	LOC_Os01g03680	promoter	BBTI8 - Bowman-Birk type bran trypsin inhibitor precursor, expressed
2-4	60	1	LOC_Os01g03690	promoter	TKL_IRAK_DUF26-lg.1 - DUF26 kinases have homology to DUF26 containing loci,expressed
1-17	130	1	LOC_Os01g20100	promoter	expressed protein
1-17	130	1	LOC_Os01g20110	promoter	expressed protein
3-33	120	1	LOC_Os01g20700	intron	hypothetical protein
2-1	160	1	LOC_Os01g21940	intron	WD domain, G-beta repeat domain containing protein,expressed
2-7	200	1	LOC_Os01g46860	exon1	inorganic phosphate transporter, putative
5-21	85	1	LOC_Os01g59670	3'UTR	expressed protein
5-21	85	1	LOC_Os01g59680	promoter	NHL25, putative, expressed
1-21	150	1	LOC_Os01g59730	promoter	ribosomal protein L7Ae, putative, expressed]
2-17	80	1	LOC_Os01g72620	promoter	conserved hypothetical protein
5-18	150	2	LOC_Os02g06030	exon1	phytosulfokine receptor precursor, putative, expressed
5-18	150	2	LOC_Os02g06070	exon1	phytosulfokine receptor precursor, putative
5-18	150	2	LOC_Os02g06120	exon1	Leucine Rich Repeat family protein
5-18	150	2	LOC_Os02g06180	exon1	phytosulfokine receptor precursor, putative, expressed
5-36	100	2	LOC_Os02g13760	promoter	hypothetical protein
5-36	100	2	LOC_Os02g13770	promoter	transposon protein, putative, CACTA, En/Spm sub-class, expressed
2-2	130	2	LOC_Os02g14770	promoter	phosphoenolpyruvate carboxylase,putative, expressed；
3-34	140	2	LOC_Os02g19230	exon1	conserved hypothetical protein
1-25	140	2	LOC_Os02g21980	promoter	retrotransposon protein, putative,unclassified
2-11	200	2	LOC_Os02g37840	promoter	retrotransposon protein, putative, unclassified
1-15	210	2	LOC_Os02g39850	intron	transferase family protein, putative, expressed
3-15	155	2	LOC_Os02g42220	promoter	transposon protein, putative, unclassified, expressed
1-16	200	2	LOC_Os02g43460	promoter	required to maintain repression 1, putative
1-16	200	2	LOC_Os02g43470	promoter	glutamate dehydrogenase protein, putative, expressed
1-24	130	2	LOC_Os02g47210	promoter	amino acid permease family protein, putative, expressed
1-24	130	2	LOC_Os02g47220	promoter	CPuORF20 - conserved peptide uORF-containing transcript, expressed
5-11	80	2	LOC_Os02g47920	intron	ZOS2-16 - C2H2 zinc finger protein
2-14	130	2	LOC_Os02g55900	intron	hypothetical protein
1-28	130	3	LOC_Os03g18030	intron	leucoanthocyanidin dioxygenase, putative, expressed；Oxidoreductase, 2OG-Fe oxygenase family protein,expressed
1-18	120	3	LOC_Os03g21080	3'UTR	Guanine nucleotide exchange factor,putative,expressed
1-18	120	3	LOC_Os03g21090	3'UTR	Axi 1 protein, putative, expressed
3-5	80	3	LOC_Os03g22330	intron	Photolyase/blue-light receptor PHR2, putative, expressed
5-24	90	3	LOC_Os03g25620	promoter	LTV1, putative, expressed
2-9	200	3	LOC_Os03g44380	3'UTR	9-cis-epoxycarotenoid dioxygenase chloroplast precursor, putative,expressed
2-9	200	3	LOC_Os03g44390	3'UTR	Retrotransposon protein, putative, unclassified
5-32	140	3	LOC_Os03g57360	exon2	conserved hypothetical protein
5-32	140	3	LOC_Os03g57400	exon2	hypothetical protein
3-22	140	3	LOC_Os03g57790	exon5	Ubiquitin-conjugating enzyme E2-17 kDa, putative, expressed
1-27	130	3	LOC_Os03g59360	exon1	remorin,putative, expressed
5-32	140	3	LOC_Os03g59880	exon2	expressed protein
3-13	60	3	LOC_Os03g60430	exon1	Floral homeotic protein APETALA2,putative, expressed
3-3	100	3	LOC_Os03g61249	exon1	No apical meristem protein
3-3	100	3	LOC_Os03g61319	exon1	No apical meristem protein
1-8	80	3	LOC_Os03g61750	exon1	Expressed protein
3-16	60	4	LOC_Os04g05050	exon1	pectate lyase precursor, putative, expressed
3-19	90	4	LOC_Os04g05700	exon1	expressed protein
5-13	100	4	LOC_Os04g32340	exon4	RNA-binding motif protein, putative, expressed
5-22	80	4	LOC_Os04g40580	exon1	O-acyltransferase,acyltransferase, putative, expressed
1-6	170	4	LOC_Os04g45280	exon6	histidine triad family protein, putative, expressed
3-17	80	4	LOC_Os04g52504	exon2	adhesive/proline-rich protein,putative, expressed
3-18	80	5	LOC_Os05g02130	exon1	ankyrin repeat domain-containing protein 28, putative, expressed
1-20	100	5	LOC_Os05g08050	3'UTR	retrotransposon protein, putative, unclassified
1-20	100	5	LOC_Os05g08060	3'UTR	hypothetical protein
1-25	140	5	LOC_Os05g08650	promoter	retrotransposon protein, putative, unclassified
1-25	140	5	LOC_Os05g08660	promoter	retrotransposon protein,putative, unclassified
3-11	115	5	LOC_Os05g20050	3'UTR	ras-related protein, putative, expressed
1-19	80	5	LOC_Os05g35570	promoter	DUF803 domain containing , putative, expressed
1-19	80	5	LOC_Os05g35580	promoter	amido phosphoribosyltransferase, chloroplast precursor, putative, expressed
5-5	140	5	LOC_Os05g37530	promoter	expressed protein
1-25	140	5	LOC_Os05g41340	promoter	retrotransposon protein, putative,Ty3-gypsy subclass
1-25	140	5	LOC_Os05g41350	promoter	retrotransposon protein, putative,unclassified
5-27	80	5	LOC_Os05g47850	exon4	chloroplastic group IIA intron splicing facilitator CRS1, chloroplast precursor, putative, expressed
3-48	130	5	LOC_Os05g48520	exon1	glyoxal oxidase-related, putative, expressed
3-38	110	5	LOC_Os05g48630	exon1	expressed protein
3-20	100	5	LOC_Os05g49100	promoter	OsWRKY49 - Superfamily of TFs having WRKY and zinc finger domains, expressed
1-3	150	6	LOC_Os06g08080	intron	inorganic H+ pyrophosphatase, putative, expressed
1-14	220	6	LOC_Os06g10950	promoter	xyloglucan fucosyltransferase, putative, expressed
1-14	220	6	LOC_Os06g10960	promoter	xyloglucan fucosyltransferase, putative
1-26	80	6	LOC_Os06g12100	exon1	mTERF （mitochondrial transcription termination factor）family protein, expressed
3-43	230	6	LOC_Os06g13810	exon1	pyrophosphate--fructose 6-phosphate 1-phospho transferase subunit beta,。putative, expressed
3-25	60	6	LOC_Os06g19970	promoter	expressed protein
1-9	80	6	LOC_Os06g34630	promoter	hypothetical protein
3-37	100	6	LOC_Os06g35410	exon7	growth regulator related protein, putative, expressed]:
3-6	100	7	LOC_Os07g15920	promoter	conserved hypothetical protein
3-6	100	7	LOC_Os07g15930	promoter	legume lectins beta domain containing protein, expressed
5-8	155	7	LOC_Os07g29750	intron	glycosyl hydrolases family 16, putative, expressed
5-30	130	7	LOC_Os07g30160	exon2	trehalose phosphatase, putative, expressed
3-10	110	7	LOC_Os07g31760	exon1	hypothetical protein
5-15	210	7	LOC_Os07g45100	intron	endonuclease/exonuclease/phosphatase family domain containing protein, expressed
1-25	140	8	LOC_Os08g04080	promoter	retrotransposon protein, putative,unclassified
5-7	140	8	LOC_Os08g07070	exon3	expressed protein
1-23	100	8	LOC_Os08g28940	3'UTR	OsFBX289 - F-box domain containing protein,expressed
2-6	80	8	LOC_Os08g42320	exon1	expressed protein
3-2	120	9	LOC_Os09g16240	intron	expressed protein
5-34	130	9	LOC_Os09g24260	intron	WD domain, G-beta repeat domain containing protein, expressed
3-9	125	9	LOC_Os09g26144	intron	glutamate receptor, putative, expressed]:
5-10	240	9	LOC_Os09g31430	exon1	Os9bglu30 - beta-glucosidase, similar to Os4bglu12 exoglucanase, expressed
2-18	200	9	LOC_Os09g32320	exon1	growth regulator related protein, putative, expressed
5-19	110	10	LOC_Os10g04860	exon3	Probable aldehyde oxidase 1
1-5	80	10	LOC_Os10g17950	exon4	Protein kinase domain containing protein
2-15	100	10	LOC_Os10g18470	promoter	hypothetical protein
5-16	60	10	LOC_Os10g20470	exon6	MATE efflux family protein, expressed
5-26	200	10	LOC_Os10g29930	promoter	Hypothetical protein
5-26	200	10	LOC_Os10g29940	promoter	Hypothetical protein
5-23	75	10	LOC_Os10g41780	promoter	chlorophyllide a oxygenase,chloroplast precursor, putative, expressed
5-20	80	11	LOC_Os11g02165	3'UTR	LTPL57 - Protease inhibitor/seed storage/LTP family protein precursor, expressed
5-20	80	11	LOC_Os11g02180	3'UTR	Dual specificity phosphatase, catalytic domain containing protein,expressed
5-10	240	11	LOC_Os11g08120	exon1	Glycosyl hydrolase family 1
5-2	110	11	LOC_Os11g08950	exon5	At5g63940, Protein kinase family protein, putative, expressed
2-10	250	11	LOC_Os11g17900	promoter	Retrotransposon protein, putative, Ty3-gypsy sub-class
3-44	200	11	LOC_Os11g25480	promoter	Hypothetical protein
3-44	200	11	LOC_Os11g25490	promoter	Hypothetical protein
1-7	100	11	LOC_Os11g34690	exon1	Hypothetical protein
1-22	80	12	LOC_Os12g07810	exon2	Aldehyde dehydrogenase family protein,expressed
2-3	80	12	LOC_Os12g32850	promoter	Cytochrome P450 71E1,putative
1-30	200	12	LOC_Os12g37830	3'UTR	HAT family dimerisation domain containing protein,expressed
5-14	190	12	LOC_Os12g38800	exon10	RNA recognition motif family protein,expressed
1-13	140	7		intergenic
1-29	250	10		intergenic
2-16	130	3		intergenic
3-26	65	5		intergenic
3-28	100	5		intergenic
3-29	125	5		intergenic
5-29	90	7		intergenic
3-32	60	5		intergenic
3-46	100	3		intergenic

## Sheet: Huhan-3
Genes related with loci that have variation(s) in DNA methylation between generations or/and between treatments in Huhan-3
No.	bp	Chr.	Gene name	Location	Annotation
1-7	90	9	LOC_Os09g30150	exon1	AGC_PVPK_like_kin82y.16 - ACG kinases include homologs to PKA, PKG and PKC, expressed
1-11	180	2	LOC_Os02g29080	promoter	conserved hypothetical protein
1-12	120	12	LOC_Os12g27970	3'UTR	hypothetical protein
1-12	120	12	LOC_Os12g27980	3'UTR	transposon protein, putative, unclassified
1-12	120	4	LOC_Os04g11980	promoter	expressed protein；
1-12	120	4	LOC_Os04g11990	promoter	retrotransposon, putative, centromere-specific
1-12	120	4	LOC_Os04g20054	promoter	retrotransposon protein, putative, unclassified
3-2	120	2	LOC_Os02g53160	exon	tyrosine phosphatase family protein
3-3	150	10	LOC_Os10g33950	promoter	retrotransposon protein, putative, unclassified
4-7	210	1	LOC_Os01g72930	exon1	pentatricopeptide, putative, expressed
5-1	210	3	LOC_Os03g61210	intron	domain of unknown function domain containing protein,expressed.EGFAM000001217 family，MAP kinase-activating protein C22orf5, putative, expressed
5-3	90	1	LOC_Os01g65850	exon23	CHD3-type chromatin-remodeling factor PICKLE
5-6	70	6	LOC_Os06g19970	promoter	hypothetical protein；expressed protein；
5-6	70	6	LOC_Os06g19980	promoter	MYB family transcription factor, putative, expressed
6-1	270	11		intergenic
6-5	220	10		intergenic
6-7	130	8	LOC_Os08g15890	promoter	hypothetical protein
6-7	130	8	LOC_Os08g15900	promoter	transposon protein, putative, unclassified
7-7	120	6	LOC_Os06g49200	intron	expressed protein
7-8	70	1	LOC_Os01g13840	intron	PE-PGRS family protein, putative
7-9	100	1	LOC_Os01g15890	intron	retrotransposon protein, putative, unclassified, expressed
7-10	190	1	LOC_Os01g58370	promoter	hypothetical protein
7-11	190	2	LOC_Os02g24190	intron	cyclin-T1-2, putative, expressed
8-8	80	3	LOC_Os03g19470	exon5	proteins of unknown function domain containing protein, expressed
9-5	170	1	LOC_Os01g23080	promoter	conserved hypothetical protein
9-5	170	1	LOC_Os01g23090	promoter	retrotransposon protein, putative, Ty1-copia subclass
9-5	170	1	LOC_Os01g23100	3'UTR	hypothetical protein
9-5	170	3	LOC_Os03g22750	3'UTR	OsFBX83 - F-box domain containing protein
9-5	170	5	LOC_Os05g25390	promoter	tyrosine protein kinase domain containing protein, putative, expressed
9-5	170	8	LOC_Os08g13650	3'UTR	hypothetical protein
9-5	170	8	LOC_Os08g13660	promoter	transposon protein, putative, unclassified
9-5	170	10	LOC_Os10g20290	promoter	hypothetical protein
9-5	170	7		intergenic
9-5	170	1		intergenic
9-6	180	11	LOC_Os11g24440	promoter	expressed protein
9-7	80	5	LOC_Os05g42080	3'UTR
9-9	120	7	LOC_Os07g40140	promoter	hypothetical protein
9-12	100	10	LOC_Os10g02070	promoter	peroxidase precursor, putative, expressed
10-4	150	1	LOC_Os01g70720	exon1	expressed protein
10-4	150	9	LOC_Os09g19190	intron	retrotransposon protein, putative, Ty1-copia subclass
10-4	150	11	LOC_Os11g07860	exon3	Hypothetical protein
10-4	150	11	LOC_Os11g19149	exon1	retrotransposon protein, putative, Ty1-copia subclass
10-4	150	12	LOC_Os12g16630	promoter	retrotransposon protein, putative, unclassified；
10-7	140	3	LOC_Os03g53410	intron	protein kinase domain containing protein, expressed
10-8	70	5	LOC_Os05g32110	exon3	COBRA, putative, expressed
10-10	170	3	LOC_Os03g58730	promoter	retrotransposon protein, putative,Ty1-copia subclass,expressed
11-1	120	1	LOC_Os01g52550	exon1	ABC transporter,ATP-binding protein,putative, expressed
11-6	140	5	LOC_Os05g02030	promoter	OB-fold nucleic acid binding domain containing protein, putative
12-1	160	5	LOC_Os05g49770	intron	CTP synthase,putative,expressed
12-2	160	11	LOC_Os11g16400	exon3	Hypothetical protein
12-3	130	6	LOC_Os06g14760	exon4	retrotransposon, putative, centromere-specific
12-4	180	2	LOC_Os02g45460	exon1	expressed protein
12-5	190	7	LOC_Os07g36570	intron	KI domain interacting kinase 1,putative,expressed
12-8	140	10	LOC_Os10g10560	promoter	invertase/pectin methylesterase inhibitor family protein, putative
12-8	140	10	LOC_Os10g10570	promoter	protein "Q33AF2": Hypothetical protein
12-8	140	11	LOC_Os11g11990	intron	protein "Q2R8J3": NB-ARC domain containing protein, expressed
12-8	140	7	LOC_Os07g08140	promoter	heat stress transcription factor,putative, expressed
12-15	70	2		intergenic
12-16	80	11	LOC_Os11g38230	promoter	OsFBDUF61 - F-box and DUF domain containing protein
12-16	80	11	LOC_Os11g38240	promoter	DUF538 domain containing protein, putative, expressed
12-21	250	5	LOC_Os05g16240	exon1	expressed protein
12-22	300	2	LOC_Os02g45140	promoter	hypothetical protein
12-22	300	5	LOC_Os05g12500	promoter	conserved hypothetical protein
12-22	300	6	LOC_Os06g01040	promoter	retrotransposon protein, putative, unclassified
12-22	300	6	LOC_Os06g25910	promoter	retrotransposon protein, putative, Ty1-copia subclass
12-22	300	10	LOC_Os10g08400	promoter	Hypothetical protein
12-22	300	11	LOC_Os11g06950	promoter	conserved hypothetical protein
12-22	300	2		intergenic
12-22	300	8		intergenic
12-22	300	7		intergenic
12-23	330	12	LOC_Os12g31340	3'UTR	OsFBD15 - F-box and FBD domain containing protein, expressed
13-1	220	1	LOC_Os01g30970	exon2	PMR5, putative, expressed
13-5	130	3	LOC_Os03g50220	exon6	Tat binding protein 1 containing protein, expressed
13-5	130	3	LOC_Os03g50210	exon3	DUF292 domain containing protein, expressed
13-10	220	7	LOC_Os07g48280	exon2	expressed protein
13-11	200	1		intergenic
13-12	100	5	LOC_Os05g14000	promoter	transposon protein, putative, CACTA, En/Spm sub-class
13-12	100	5	LOC_Os05g14010	promoter	ethylene-responsive protein related, putative, expressed
13-14	60	10	LOC_Os10g28660	3'UTR	type I inositol-1,4,5-trisphosphate 5-phosphatase, putative, expressed
14-2	140	5	LOC_Os05g44220	exon1	hypothetical protein
14-3	150	1	LOC_Os01g70720	exon2	expressed protein
14-3	150	11	LOC_Os11g07860	exon3	hypothetical protein
14-5	130	2	LOC_Os02g34730	promoter	transposon protein, putative, Mariner sub-class, expressed
14-5	130	2	LOC_Os02g34740	promoter	retrotransposon protein, putative, unclassified
14-9	250	6	LOC_Os06g14390	exon1	1-aminocyclopropane-1-carboxylate oxidase homolog 4,putative, expressed
14-14	100	3		intergenic
14-17	150	1	LOC_Os01g68390	intron	Uncharacterized ACR, COG1565 containing protein, putative, expressed
14-17	150	4	LOC_Os04g55290	intron	G10 protein, putative, expressed
15-11	350	1	LOC_Os01g62990	exon5	ATROPGEF7/ROPGEF7, putative, expressed
15-13	200	2	LOC_Os02g40080	exon2	tic20, putative, expressed
16-5	220	8		intergenic
