# Supplementary material for: Transgenerational Variations in DNA Methylation Induced by Drought Stress in Two Rice Varieties with Distinguished Difference to Drought Resistance
Source: PLoS One. 2013 Nov 11;8(11):e80253. doi: 10.1371/journal.pone.0080253 (PMC3823650; doi:10.1371/journal.pone.0080253)
Supplement: Table S4 — GO analysis of genes related with DMP in II-32B and Huhan-3. (XLSX) [file pone.0080253.s006.xlsx]

## Sheet: II-32B
Table S4. G0 analysis of genes related with DMP in II-32B
Gene Name		GO No.		GO Annotation
LOC_Os01g03690	LOC_Os01g03690.1	GO:0005623	C	cell	IEA	TAIR:AT4G00960
LOC_Os01g20110	LOC_Os01g20110.1	GO:0016020	C	membrane	IEA	TAIR:AT4G37920
LOC_Os01g20110	LOC_Os01g20110.1	GO:0009536	C	plastid	IEA	TAIR:AT4G37920
LOC_Os01g20110	LOC_Os01g20110.1	GO:0009579	C	thylakoid	IEA	TAIR:AT4G37920
LOC_Os01g21940	LOC_Os01g21940.1	GO:0005622	C	intracellular	IEA	TAIR:AT1G73720
LOC_Os01g21940	LOC_Os01g21940.1	GO:0005634	C	nucleus	IEA	TAIR:AT1G73720
LOC_Os01g46860	LOC_Os01g46860.1	GO:0016020	C	membrane	IEA	TAIR:AT2G32830
LOC_Os01g59680	LOC_Os01g59680.1	GO:0005575	C	cellular_component	IEA	TAIR:AT2G27080
LOC_Os01g59730	LOC_Os01g59730.1	GO:0005840	C	ribosome	IEA	TAIR:AT1G77940
LOC_Os01g59730	LOC_Os01g59730.1	GO:0005829	C	cytosol	IEA	TAIR:AT1G77940
LOC_Os02g06070	LOC_Os02g06070.1	GO:0005575	C	cellular_component	IEA	TAIR:AT1G72300
LOC_Os02g06180	LOC_Os02g06180.1	GO:0005575	C	cellular_component	IEA	TAIR:AT1G72300
LOC_Os02g14770	LOC_Os02g14770.1	GO:0005576	C	extracellular region	IEA	TAIR:AT2G42600
LOC_Os02g14770	LOC_Os02g14770.1	GO:0005575	C	cellular_component	IEA	TAIR:AT2G42600
LOC_Os02g14770	LOC_Os02g14770.1	GO:0005829	C	cytosol	IEA	TAIR:AT2G42600
LOC_Os02g14770	LOC_Os02g14770.1	GO:0005886	C	plasma membrane	IEA	TAIR:AT2G42600
LOC_Os02g14770	LOC_Os02g14770.1	GO:0009536	C	plastid	IEA	TAIR:AT2G42600
LOC_Os02g14770	LOC_Os02g14770.2	GO:0005576	C	extracellular region	IEA	TAIR:AT2G42600
LOC_Os02g14770	LOC_Os02g14770.2	GO:0005575	C	cellular_component	IEA	TAIR:AT2G42600
LOC_Os02g14770	LOC_Os02g14770.2	GO:0005829	C	cytosol	IEA	TAIR:AT2G42600
LOC_Os02g14770	LOC_Os02g14770.2	GO:0005886	C	plasma membrane	IEA	TAIR:AT2G42600
LOC_Os02g14770	LOC_Os02g14770.2	GO:0009536	C	plastid	IEA	TAIR:AT2G42600
LOC_Os02g14770	LOC_Os02g14770.3	GO:0005576	C	extracellular region	IEA	TAIR:AT2G42600
LOC_Os02g14770	LOC_Os02g14770.3	GO:0005575	C	cellular_component	IEA	TAIR:AT2G42600
LOC_Os02g14770	LOC_Os02g14770.3	GO:0005829	C	cytosol	IEA	TAIR:AT2G42600
LOC_Os02g14770	LOC_Os02g14770.3	GO:0005886	C	plasma membrane	IEA	TAIR:AT2G42600
LOC_Os02g14770	LOC_Os02g14770.3	GO:0009536	C	plastid	IEA	TAIR:AT2G42600
LOC_Os02g14770	LOC_Os02g14770.4	GO:0005576	C	extracellular region	IEA	TAIR:AT2G42600
LOC_Os02g14770	LOC_Os02g14770.4	GO:0005575	C	cellular_component	IEA	TAIR:AT2G42600
LOC_Os02g14770	LOC_Os02g14770.4	GO:0005829	C	cytosol	IEA	TAIR:AT2G42600
LOC_Os02g14770	LOC_Os02g14770.4	GO:0005886	C	plasma membrane	IEA	TAIR:AT2G42600
LOC_Os02g14770	LOC_Os02g14770.4	GO:0009536	C	plastid	IEA	TAIR:AT2G42600
LOC_Os02g19230	LOC_Os02g19230.1	GO:0005575	C	cellular_component	IEA	TAIR:AT1G19260
LOC_Os02g39850	LOC_Os02g39850.1	GO:0005829	C	cytosol	IEA	TAIR:AT5G48930
LOC_Os02g43470	LOC_Os02g43470.1	GO:0016020	C	membrane	IEA	TAIR:AT5G07440
LOC_Os02g43470	LOC_Os02g43470.1	GO:0005773	C	vacuole	IEA	TAIR:AT5G07440
LOC_Os02g43470	LOC_Os02g43470.1	GO:0005739	C	mitochondrion	IEA	TAIR:AT5G07440
LOC_Os02g47920	LOC_Os02g47920.1	GO:0005622	C	intracellular	IEA	TAIR:AT3G27970
LOC_Os03g21080	LOC_Os03g21080.1	GO:0005783	C	endoplasmic reticulum	IEA	TAIR:AT4G16340
LOC_Os03g21080	LOC_Os03g21080.1	GO:0005634	C	nucleus	IEA	TAIR:AT4G16340
LOC_Os03g21080	LOC_Os03g21080.1	GO:0016020	C	membrane	IEA	TAIR:AT4G16340
LOC_Os03g21080	LOC_Os03g21080.1	GO:0005829	C	cytosol	IEA	TAIR:AT4G16340
LOC_Os03g21080	LOC_Os03g21080.1	GO:0005886	C	plasma membrane	IEA	TAIR:AT4G16340
LOC_Os03g22330	LOC_Os03g22330.1	GO:0005575	C	cellular_component	IEA	TAIR:AT2G47590
LOC_Os03g25620	LOC_Os03g25620.1	GO:0005575	C	cellular_component	IEA	TAIR:AT3G49990
LOC_Os03g44380	LOC_Os03g44380.1	GO:0016020	C	membrane	IEA	TAIR:AT3G14440
LOC_Os03g44380	LOC_Os03g44380.1	GO:0009536	C	plastid	IEA	TAIR:AT3G14440
LOC_Os03g44380	LOC_Os03g44380.1	GO:0009579	C	thylakoid	IEA	TAIR:AT3G14440
LOC_Os03g57360	LOC_Os03g57360.1	GO:0005623	C	cell	IEA	TAIR:AT5G50260
LOC_Os03g57400	LOC_Os03g57400.1	GO:0005623	C	cell	IEA	TAIR:AT5G50260
LOC_Os03g57790	LOC_Os03g57790.1	GO:0005829	C	cytosol	IEA	TAIR:AT2G02760
LOC_Os03g57790	LOC_Os03g57790.2	GO:0005829	C	cytosol	IEA	TAIR:AT2G02760
LOC_Os03g59360	LOC_Os03g59360.1	GO:0005575	C	cellular_component	IEA	TAIR:AT2G41870
LOC_Os03g59880	LOC_Os03g59880.1	GO:0005623	C	cell	IEA	TAIR:AT5G50260
LOC_Os03g60430	LOC_Os03g60430.1	GO:0005634	C	nucleus	IEA	TAIR:AT4G36920
LOC_Os03g60430	LOC_Os03g60430.2	GO:0005634	C	nucleus	IEA	TAIR:AT4G36920
LOC_Os03g61249	LOC_Os03g61249.1	GO:0005634	C	nucleus	IEA	TAIR:AT4G27410
LOC_Os03g61319	LOC_Os03g61319.1	GO:0005634	C	nucleus	IEA	TAIR:AT4G27410
LOC_Os04g05050	LOC_Os04g05050.1	GO:0005623	C	cell	IEA	TAIR:AT4G13710
LOC_Os04g05050	LOC_Os04g05050.2	GO:0005623	C	cell	IEA	TAIR:AT4G13710
LOC_Os04g05700	LOC_Os04g05700.1	GO:0005886	C	plasma membrane	IEA	TAIR:AT5G45480
LOC_Os04g32340	LOC_Os04g32340.1	GO:0005575	C	cellular_component	IEA	TAIR:AT3G27700
LOC_Os04g40580	LOC_Os04g40580.1	GO:0005575	C	cellular_component	IEA	TAIR:AT5G55350
LOC_Os04g45280	LOC_Os04g45280.1	GO:0005777	C	peroxisome	IEA	TAIR:AT4G16566
LOC_Os04g45280	LOC_Os04g45280.2	GO:0005777	C	peroxisome	IEA	TAIR:AT4G16566
LOC_Os04g45280	LOC_Os04g45280.3	GO:0005777	C	peroxisome	IEA	TAIR:AT4G16566
LOC_Os04g45280	LOC_Os04g45280.4	GO:0005777	C	peroxisome	IEA	TAIR:AT4G16566
LOC_Os04g45280	LOC_Os04g45280.5	GO:0005777	C	peroxisome	IEA	TAIR:AT4G16566
LOC_Os05g20050	LOC_Os05g20050.1	GO:0005575	C	cellular_component	IEA	TAIR:AT3G46830
LOC_Os05g20050	LOC_Os05g20050.1	GO:0005737	C	cytoplasm	IEA	TAIR:AT3G46830
LOC_Os05g20050	LOC_Os05g20050.1	GO:0005768	C	endosome	IEA	TAIR:AT3G46830
LOC_Os05g20050	LOC_Os05g20050.1	GO:0005829	C	cytosol	IEA	TAIR:AT3G46830
LOC_Os05g20050	LOC_Os05g20050.1	GO:0005886	C	plasma membrane	IEA	TAIR:AT3G46830
LOC_Os05g20050	LOC_Os05g20050.2	GO:0005575	C	cellular_component	IEA	TAIR:AT3G46830
LOC_Os05g20050	LOC_Os05g20050.2	GO:0005737	C	cytoplasm	IEA	TAIR:AT3G46830
LOC_Os05g20050	LOC_Os05g20050.2	GO:0005768	C	endosome	IEA	TAIR:AT3G46830
LOC_Os05g20050	LOC_Os05g20050.2	GO:0005829	C	cytosol	IEA	TAIR:AT3G46830
LOC_Os05g20050	LOC_Os05g20050.2	GO:0005886	C	plasma membrane	IEA	TAIR:AT3G46830
LOC_Os05g20050	LOC_Os05g20050.3	GO:0005737	C	cytoplasm	IEA	TAIR:AT1G07410
LOC_Os05g20050	LOC_Os05g20050.3	GO:0005768	C	endosome	IEA	TAIR:AT1G07410
LOC_Os05g20050	LOC_Os05g20050.3	GO:0005886	C	plasma membrane	IEA	TAIR:AT1G07410
LOC_Os05g35580	LOC_Os05g35580.1	GO:0005618	C	cell wall	IEA	TAIR:AT2G16570
LOC_Os05g35580	LOC_Os05g35580.1	GO:0005829	C	cytosol	IEA	TAIR:AT2G16570
LOC_Os05g37530	LOC_Os05g37530.1	GO:0005575	C	cellular_component	IEA	TAIR:AT2G15440
LOC_Os05g47850	LOC_Os05g47850.1	GO:0009536	C	plastid	IEA	TAIR:AT3G18390
LOC_Os05g48630	LOC_Os05g48630.2	GO:0016020	C	membrane	IEA	TAIR:AT1G52230
LOC_Os05g48630	LOC_Os05g48630.2	GO:0009536	C	plastid	IEA	TAIR:AT1G52230
LOC_Os05g48630	LOC_Os05g48630.2	GO:0009579	C	thylakoid	IEA	TAIR:AT1G52230
LOC_Os06g08080	LOC_Os06g08080.1	GO:0016020	C	membrane	IEA	TAIR:AT1G15690
LOC_Os06g08080	LOC_Os06g08080.1	GO:0005768	C	endosome	IEA	TAIR:AT1G15690
LOC_Os06g08080	LOC_Os06g08080.1	GO:0005773	C	vacuole	IEA	TAIR:AT1G15690
LOC_Os06g08080	LOC_Os06g08080.1	GO:0009536	C	plastid	IEA	TAIR:AT1G15690
LOC_Os06g08080	LOC_Os06g08080.1	GO:0005739	C	mitochondrion	IEA	TAIR:AT1G15690
LOC_Os06g08080	LOC_Os06g08080.1	GO:0005886	C	plasma membrane	IEA	TAIR:AT1G15690
LOC_Os06g10950	LOC_Os06g10950.1	GO:0016020	C	membrane	IEA	TAIR:AT2G03220
LOC_Os06g10960	LOC_Os06g10960.1	GO:0005623	C	cell	IEA	TAIR:AT2G03210
LOC_Os06g10960	LOC_Os06g10960.1	GO:0016020	C	membrane	IEA	TAIR:AT2G03210
LOC_Os06g12100	LOC_Os06g12100.1	GO:0016020	C	membrane	IEA	TAIR:AT5G07900
LOC_Os06g13810	LOC_Os06g13810.1	GO:0016020	C	membrane	IEA	TAIR:AT1G12000
LOC_Os06g13810	LOC_Os06g13810.1	GO:0005575	C	cellular_component	IEA	TAIR:AT1G12000
LOC_Os06g13810	LOC_Os06g13810.1	GO:0005618	C	cell wall	IEA	TAIR:AT1G12000
LOC_Os06g13810	LOC_Os06g13810.1	GO:0005829	C	cytosol	IEA	TAIR:AT1G12000
LOC_Os06g13810	LOC_Os06g13810.3	GO:0016020	C	membrane	IEA	TAIR:AT1G12000
LOC_Os06g13810	LOC_Os06g13810.3	GO:0005575	C	cellular_component	IEA	TAIR:AT1G12000
LOC_Os06g13810	LOC_Os06g13810.3	GO:0005618	C	cell wall	IEA	TAIR:AT1G12000
LOC_Os06g13810	LOC_Os06g13810.3	GO:0005829	C	cytosol	IEA	TAIR:AT1G12000
LOC_Os07g15930	LOC_Os07g15930.1	GO:0005886	C	plasma membrane	IEA	TAIR:AT2G37710
LOC_Os07g29750	LOC_Os07g29750.1	GO:0005576	C	extracellular region	IEA	TAIR:AT2G36870
LOC_Os07g29750	LOC_Os07g29750.1	GO:0005623	C	cell	IEA	TAIR:AT2G36870
LOC_Os07g29750	LOC_Os07g29750.1	GO:0005618	C	cell wall	IEA	TAIR:AT2G36870
LOC_Os07g45100	LOC_Os07g45100.1	GO:0005739	C	mitochondrion	IEA	TAIR:AT3G21530
LOC_Os08g28940	LOC_Os08g28940.1	GO:0005575	C	cellular_component	IEA	TAIR:AT5G44950
LOC_Os09g16240	LOC_Os09g16240.1	GO:0005575	C	cellular_component	IEA	TAIR:AT4G03460
LOC_Os09g24260	LOC_Os09g24260.1	GO:0005886	C	plasma membrane	IEA	TAIR:AT3G50590
LOC_Os09g26144	LOC_Os09g26144.1	GO:0005623	C	cell	IEA	TAIR:AT2G29110
LOC_Os09g26144	LOC_Os09g26144.1	GO:0016020	C	membrane	IEA	TAIR:AT2G29110
LOC_Os09g31430	LOC_Os09g31430.1	GO:0005623	C	cell	IEA	TAIR:AT2G44480
LOC_Os09g31430	LOC_Os09g31430.2	GO:0005623	C	cell	IEA	TAIR:AT2G44480
LOC_Os09g32320	LOC_Os09g32320.1	GO:0005618	C	cell wall	IEA	TAIR:AT1G51630
LOC_Os09g32320	LOC_Os09g32320.1	GO:0005794	C	Golgi apparatus	IEA	TAIR:AT1G51630
LOC_Os10g17950	LOC_Os10g17950.1	GO:0005886	C	plasma membrane	IEA	TAIR:AT4G21410
LOC_Os10g17950	LOC_Os10g17950.1	GO:0005773	C	vacuole	IEA	TAIR:AT4G21410
LOC_Os10g20470	LOC_Os10g20470.1	GO:0016020	C	membrane	IEA	TAIR:AT5G52450
LOC_Os10g20470	LOC_Os10g20470.1	GO:0005773	C	vacuole	IEA	TAIR:AT5G52450
LOC_Os10g41780	LOC_Os10g41780.1	GO:0016020	C	membrane	IEA	TAIR:AT1G44446
LOC_Os10g41780	LOC_Os10g41780.1	GO:0009579	C	thylakoid	IEA	TAIR:AT1G44446
LOC_Os10g41780	LOC_Os10g41780.1	GO:0009536	C	plastid	IEA	TAIR:AT1G44446
LOC_Os10g41780	LOC_Os10g41780.2	GO:0016020	C	membrane	IEA	TAIR:AT1G44446
LOC_Os10g41780	LOC_Os10g41780.2	GO:0009579	C	thylakoid	IEA	TAIR:AT1G44446
LOC_Os10g41780	LOC_Os10g41780.2	GO:0009536	C	plastid	IEA	TAIR:AT1G44446
LOC_Os10g41780	LOC_Os10g41780.3	GO:0016020	C	membrane	IEA	TAIR:AT1G44446
LOC_Os10g41780	LOC_Os10g41780.3	GO:0009579	C	thylakoid	IEA	TAIR:AT1G44446
LOC_Os10g41780	LOC_Os10g41780.3	GO:0009536	C	plastid	IEA	TAIR:AT1G44446
LOC_Os10g41780	LOC_Os10g41780.4	GO:0016020	C	membrane	IEA	TAIR:AT1G44446
LOC_Os10g41780	LOC_Os10g41780.4	GO:0009579	C	thylakoid	IEA	TAIR:AT1G44446
LOC_Os10g41780	LOC_Os10g41780.4	GO:0009536	C	plastid	IEA	TAIR:AT1G44446
LOC_Os11g02165	LOC_Os11g02165.1	GO:0016020	C	membrane	IEA	TAIR:AT3G43720
LOC_Os11g02180	LOC_Os11g02180.1	GO:0009536	C	plastid	IEA	TAIR:AT3G10940
LOC_Os11g08120	LOC_Os11g08120.1	GO:0005623	C	cell	IEA	TAIR:AT5G24550
LOC_Os11g08950	LOC_Os11g08950.1	GO:0005575	C	cellular_component	IEA	TAIR:AT1G77280
LOC_Os11g34660	LOC_Os11g34660.1	GO:0005623	C	cell	IEA	TAIR:AT1G73560
LOC_Os11g34690	LOC_Os11g34690.1	GO:0005622	C	intracellular	IEA	TAIR:AT3G47910
LOC_Os12g07810	LOC_Os12g07810.1	GO:0016020	C	membrane	IEA	TAIR:AT1G44170
LOC_Os12g07810	LOC_Os12g07810.1	GO:0005783	C	endoplasmic reticulum	IEA	TAIR:AT1G44170
LOC_Os12g07810	LOC_Os12g07810.1	GO:0005575	C	cellular_component	IEA	TAIR:AT1G44170
LOC_Os12g07810	LOC_Os12g07810.1	GO:0005773	C	vacuole	IEA	TAIR:AT1G44170
LOC_Os12g07810	LOC_Os12g07810.1	GO:0009536	C	plastid	IEA	TAIR:AT1G44170
LOC_Os12g38800	LOC_Os12g38800.1	GO:0005575	C	cellular_component	IEA	TAIR:AT5G19960
LOC_Os12g38800	LOC_Os12g38800.2	GO:0005575	C	cellular_component	IEA	TAIR:AT5G19960
LOC_Os01g03690	LOC_Os01g03690.1	GO:0016301	F	kinase activity	IEA	TAIR:AT4G00960
LOC_Os01g03690	LOC_Os01g03690.1	GO:0000166	F	nucleotide binding	IEA	TAIR:AT4G00960
LOC_Os01g20110	LOC_Os01g20110.1	GO:0003674	F	molecular_function	IEA	TAIR:AT4G37920
LOC_Os01g21940	LOC_Os01g21940.1	GO:0000166	F	nucleotide binding	IEA	TAIR:AT1G73720
LOC_Os01g46860	LOC_Os01g46860.1	GO:0005215	F	transporter activity	IEA	TAIR:AT2G32830
LOC_Os01g59670	LOC_Os01g59670.1	GO:0003674	F	molecular_function	IEA	TAIR:AT5G17910
LOC_Os01g59680	LOC_Os01g59680.1	GO:0003674	F	molecular_function	IEA	TAIR:AT2G27080
LOC_Os01g59730	LOC_Os01g59730.1	GO:0005198	F	structural molecule activity	IEA	TAIR:AT1G77940
LOC_Os02g06030	LOC_Os02g06030.1	GO:0016301	F	kinase activity	IEA	TAIR:AT1G17250
LOC_Os02g06070	LOC_Os02g06070.1	GO:0000166	F	nucleotide binding	IEA	TAIR:AT1G72300
LOC_Os02g06070	LOC_Os02g06070.1	GO:0016301	F	kinase activity	IEA	TAIR:AT1G72300
LOC_Os02g06070	LOC_Os02g06070.1	GO:0004872	F	receptor activity	IEA	TAIR:AT1G72300
LOC_Os02g06070	LOC_Os02g06070.1	GO:0004871	F	signal transducer activity	IEA	TAIR:AT1G72300
LOC_Os02g06070	LOC_Os02g06070.1	GO:0005488	F	binding	IEA	TAIR:AT1G72300
LOC_Os02g06120	LOC_Os02g06120.1	GO:0016301	F	kinase activity	IEA	TAIR:AT1G17250
LOC_Os02g06180	LOC_Os02g06180.1	GO:0000166	F	nucleotide binding	IEA	TAIR:AT1G72300
LOC_Os02g06180	LOC_Os02g06180.1	GO:0016301	F	kinase activity	IEA	TAIR:AT1G72300
LOC_Os02g06180	LOC_Os02g06180.1	GO:0004872	F	receptor activity	IEA	TAIR:AT1G72300
LOC_Os02g06180	LOC_Os02g06180.1	GO:0004871	F	signal transducer activity	IEA	TAIR:AT1G72300
LOC_Os02g06180	LOC_Os02g06180.1	GO:0005488	F	binding	IEA	TAIR:AT1G72300
LOC_Os02g14770	LOC_Os02g14770.1	GO:0003824	F	catalytic activity	IEA	TAIR:AT2G42600
LOC_Os02g14770	LOC_Os02g14770.2	GO:0003824	F	catalytic activity	IEA	TAIR:AT2G42600
LOC_Os02g14770	LOC_Os02g14770.3	GO:0003824	F	catalytic activity	IEA	TAIR:AT2G42600
LOC_Os02g14770	LOC_Os02g14770.4	GO:0003824	F	catalytic activity	IEA	TAIR:AT2G42600
LOC_Os02g19230	LOC_Os02g19230.1	GO:0005515	F	protein binding	IEA	TAIR:AT1G19260
LOC_Os02g39850	LOC_Os02g39850.1	GO:0016740	F	transferase activity	IEA	TAIR:AT5G48930
LOC_Os02g43470	LOC_Os02g43470.1	GO:0000166	F	nucleotide binding	IEA	TAIR:AT5G07440
LOC_Os02g43470	LOC_Os02g43470.1	GO:0005488	F	binding	IEA	TAIR:AT5G07440
LOC_Os02g43470	LOC_Os02g43470.1	GO:0003824	F	catalytic activity	IEA	TAIR:AT5G07440
LOC_Os02g47210	LOC_Os02g47210.1	GO:0005215	F	transporter activity	IEA	TAIR:AT1G31830
LOC_Os02g47220	LOC_Os02g47220.1	GO:0016301	F	kinase activity	IEA	TAIR:AT4G19110
LOC_Os02g47220	LOC_Os02g47220.1	GO:0000166	F	nucleotide binding	IEA	TAIR:AT4G19110
LOC_Os02g47220	LOC_Os02g47220.2	GO:0016301	F	kinase activity	IEA	TAIR:AT4G19110
LOC_Os02g47220	LOC_Os02g47220.2	GO:0000166	F	nucleotide binding	IEA	TAIR:AT4G19110
LOC_Os02g47220	LOC_Os02g47220.3	GO:0016301	F	kinase activity	IEA	TAIR:AT4G19110
LOC_Os02g47220	LOC_Os02g47220.3	GO:0000166	F	nucleotide binding	IEA	TAIR:AT4G19110
LOC_Os02g47920	LOC_Os02g47920.1	GO:0004518	F	nuclease activity	IEA	TAIR:AT3G27970
LOC_Os02g47920	LOC_Os02g47920.1	GO:0005488	F	binding	IEA	TAIR:AT3G27970
LOC_Os02g47920	LOC_Os02g47920.1	GO:0003676	F	nucleic acid binding	IEA	TAIR:AT3G27970
LOC_Os03g18030	LOC_Os03g18030.1	GO:0005488	F	binding	IEA	TAIR:AT3G11180
LOC_Os03g18030	LOC_Os03g18030.1	GO:0003824	F	catalytic activity	IEA	TAIR:AT3G11180
LOC_Os03g18030	LOC_Os03g18030.2	GO:0005488	F	binding	IEA	TAIR:AT3G11180
LOC_Os03g18030	LOC_Os03g18030.2	GO:0003824	F	catalytic activity	IEA	TAIR:AT3G11180
LOC_Os03g21080	LOC_Os03g21080.1	GO:0030234	F	enzyme regulator activity	IEA	TAIR:AT4G16340
LOC_Os03g21080	LOC_Os03g21080.1	GO:0005515	F	protein binding	IEA	TAIR:AT4G16340
LOC_Os03g21080	LOC_Os03g21080.1	GO:0000166	F	nucleotide binding	IEA	TAIR:AT4G16340
LOC_Os03g22330	LOC_Os03g22330.1	GO:0003824	F	catalytic activity	IEA	TAIR:AT2G47590
LOC_Os03g25620	LOC_Os03g25620.1	GO:0003674	F	molecular_function	IEA	TAIR:AT3G49990
LOC_Os03g44380	LOC_Os03g44380.1	GO:0003824	F	catalytic activity	IEA	TAIR:AT3G14440
LOC_Os03g57360	LOC_Os03g57360.1	GO:0016787	F	hydrolase activity	IEA	TAIR:AT5G50260
LOC_Os03g57400	LOC_Os03g57400.1	GO:0016787	F	hydrolase activity	IEA	TAIR:AT5G50260
LOC_Os03g57790	LOC_Os03g57790.1	GO:0003824	F	catalytic activity	IEA	TAIR:AT2G02760
LOC_Os03g57790	LOC_Os03g57790.2	GO:0003824	F	catalytic activity	IEA	TAIR:AT2G02760
LOC_Os03g59360	LOC_Os03g59360.1	GO:0003677	F	DNA binding	IEA	TAIR:AT2G41870
LOC_Os03g59880	LOC_Os03g59880.1	GO:0016787	F	hydrolase activity	IEA	TAIR:AT5G50260
LOC_Os03g60430	LOC_Os03g60430.1	GO:0003700	F	sequence-specific DNA binding transcription factor activity	IEA	TAIR:AT4G36920
LOC_Os03g60430	LOC_Os03g60430.2	GO:0003700	F	sequence-specific DNA binding transcription factor activity	IEA	TAIR:AT4G36920
LOC_Os03g61249	LOC_Os03g61249.1	GO:0003700	F	sequence-specific DNA binding transcription factor activity	IEA	TAIR:AT4G27410
LOC_Os03g61319	LOC_Os03g61319.1	GO:0003700	F	sequence-specific DNA binding transcription factor activity	IEA	TAIR:AT4G27410
LOC_Os03g61750	LOC_Os03g61750.1	GO:0016740	F	transferase activity	IEA	TAIR:AT4G01880
LOC_Os04g05050	LOC_Os04g05050.1	GO:0003824	F	catalytic activity	IEA	TAIR:AT4G13710
LOC_Os04g05050	LOC_Os04g05050.2	GO:0003824	F	catalytic activity	IEA	TAIR:AT4G13710
LOC_Os04g05700	LOC_Os04g05700.1	GO:0003674	F	molecular_function	IEA	TAIR:AT5G45480
LOC_Os04g32340	LOC_Os04g32340.1	GO:0003723	F	RNA binding	IEA	TAIR:AT3G27700
LOC_Os04g32340	LOC_Os04g32340.1	GO:0000166	F	nucleotide binding	IEA	TAIR:AT3G27700
LOC_Os04g32340	LOC_Os04g32340.1	GO:0005488	F	binding	IEA	TAIR:AT3G27700
LOC_Os04g32340	LOC_Os04g32340.1	GO:0003676	F	nucleic acid binding	IEA	TAIR:AT3G27700
LOC_Os04g40580	LOC_Os04g40580.1	GO:0016740	F	transferase activity	IEA	TAIR:AT5G55350
LOC_Os04g45280	LOC_Os04g45280.1	GO:0016787	F	hydrolase activity	IEA	TAIR:AT4G16566
LOC_Os04g45280	LOC_Os04g45280.1	GO:0000166	F	nucleotide binding	IEA	TAIR:AT4G16566
LOC_Os04g45280	LOC_Os04g45280.1	GO:0016740	F	transferase activity	IEA	TAIR:AT4G16566
LOC_Os04g45280	LOC_Os04g45280.2	GO:0016787	F	hydrolase activity	IEA	TAIR:AT4G16566
LOC_Os04g45280	LOC_Os04g45280.2	GO:0000166	F	nucleotide binding	IEA	TAIR:AT4G16566
LOC_Os04g45280	LOC_Os04g45280.2	GO:0016740	F	transferase activity	IEA	TAIR:AT4G16566
LOC_Os04g45280	LOC_Os04g45280.3	GO:0016787	F	hydrolase activity	IEA	TAIR:AT4G16566
LOC_Os04g45280	LOC_Os04g45280.3	GO:0000166	F	nucleotide binding	IEA	TAIR:AT4G16566
LOC_Os04g45280	LOC_Os04g45280.3	GO:0016740	F	transferase activity	IEA	TAIR:AT4G16566
LOC_Os04g45280	LOC_Os04g45280.4	GO:0016787	F	hydrolase activity	IEA	TAIR:AT4G16566
LOC_Os04g45280	LOC_Os04g45280.4	GO:0000166	F	nucleotide binding	IEA	TAIR:AT4G16566
LOC_Os04g45280	LOC_Os04g45280.4	GO:0016740	F	transferase activity	IEA	TAIR:AT4G16566
LOC_Os04g45280	LOC_Os04g45280.5	GO:0016787	F	hydrolase activity	IEA	TAIR:AT4G16566
LOC_Os04g45280	LOC_Os04g45280.5	GO:0000166	F	nucleotide binding	IEA	TAIR:AT4G16566
LOC_Os04g45280	LOC_Os04g45280.5	GO:0016740	F	transferase activity	IEA	TAIR:AT4G16566
LOC_Os05g02130	LOC_Os05g02130.1	GO:0005515	F	protein binding	IEA	TAIR:AT2G28840
LOC_Os05g02130	LOC_Os05g02130.1	GO:0005488	F	binding	IEA	TAIR:AT2G28840
LOC_Os05g20050	LOC_Os05g20050.1	GO:0000166	F	nucleotide binding	IEA	TAIR:AT3G46830
LOC_Os05g20050	LOC_Os05g20050.2	GO:0000166	F	nucleotide binding	IEA	TAIR:AT3G46830
LOC_Os05g20050	LOC_Os05g20050.3	GO:0016787	F	hydrolase activity	IEA	TAIR:AT1G07410
LOC_Os05g20050	LOC_Os05g20050.3	GO:0000166	F	nucleotide binding	IEA	TAIR:AT1G07410
LOC_Os05g35570	LOC_Os05g35570.1	GO:0003674	F	molecular_function	IEA	TAIR:AT4G38730
LOC_Os05g35580	LOC_Os05g35580.1	GO:0016740	F	transferase activity	IEA	TAIR:AT2G16570
LOC_Os05g37530	LOC_Os05g37530.1	GO:0003674	F	molecular_function	IEA	TAIR:AT2G15440
LOC_Os05g47850	LOC_Os05g47850.1	GO:0003723	F	RNA binding	IEA	TAIR:AT3G18390
LOC_Os05g48520	LOC_Os05g48520.1	GO:0003674	F	molecular_function	IEA	TAIR:AT5G19580
LOC_Os05g48630	LOC_Os05g48630.2	GO:0003674	F	molecular_function	IEA	TAIR:AT1G52230
LOC_Os05g49100	LOC_Os05g49100.1	GO:0003700	F	sequence-specific DNA binding transcription factor activity	IEA	TAIR:AT2G47260
LOC_Os06g08080	LOC_Os06g08080.1	GO:0016787	F	hydrolase activity	IEA	TAIR:AT1G15690
LOC_Os06g08080	LOC_Os06g08080.1	GO:0005215	F	transporter activity	IEA	TAIR:AT1G15690
LOC_Os06g10950	LOC_Os06g10950.1	GO:0016740	F	transferase activity	IEA	TAIR:AT2G03220
LOC_Os06g10960	LOC_Os06g10960.1	GO:0016740	F	transferase activity	IEA	TAIR:AT2G03210
LOC_Os06g12100	LOC_Os06g12100.1	GO:0003674	F	molecular_function	IEA	TAIR:AT5G07900
LOC_Os06g13810	LOC_Os06g13810.1	GO:0016301	F	kinase activity	IEA	TAIR:AT1G12000
LOC_Os06g13810	LOC_Os06g13810.3	GO:0016301	F	kinase activity	IEA	TAIR:AT1G12000
LOC_Os06g35410	LOC_Os06g35410.1	GO:0003674	F	molecular_function	IEA	TAIR:AT1G29200
LOC_Os07g15930	LOC_Os07g15930.1	GO:0016301	F	kinase activity	IEA	TAIR:AT2G37710
LOC_Os07g29750	LOC_Os07g29750.1	GO:0016740	F	transferase activity	IEA	TAIR:AT2G36870
LOC_Os07g29750	LOC_Os07g29750.1	GO:0016787	F	hydrolase activity	IEA	TAIR:AT2G36870
LOC_Os07g30160	LOC_Os07g30160.1	GO:0016787	F	hydrolase activity	IEA	TAIR:AT5G51460
LOC_Os07g45100	LOC_Os07g45100.1	GO:0016787	F	hydrolase activity	IEA	TAIR:AT3G21530
LOC_Os08g28940	LOC_Os08g28940.1	GO:0003674	F	molecular_function	IEA	TAIR:AT5G44950
LOC_Os09g24260	LOC_Os09g24260.1	GO:0000166	F	nucleotide binding	IEA	TAIR:AT3G50590
LOC_Os09g26144	LOC_Os09g26144.1	GO:0005215	F	transporter activity	IEA	TAIR:AT2G29110
LOC_Os09g31430	LOC_Os09g31430.1	GO:0005488	F	binding	IEA	TAIR:AT2G44480
LOC_Os09g31430	LOC_Os09g31430.1	GO:0016787	F	hydrolase activity	IEA	TAIR:AT2G44480
LOC_Os09g31430	LOC_Os09g31430.1	GO:0003824	F	catalytic activity	IEA	TAIR:AT2G44480
LOC_Os09g31430	LOC_Os09g31430.2	GO:0005488	F	binding	IEA	TAIR:AT2G44480
LOC_Os09g31430	LOC_Os09g31430.2	GO:0016787	F	hydrolase activity	IEA	TAIR:AT2G44480
LOC_Os09g31430	LOC_Os09g31430.2	GO:0003824	F	catalytic activity	IEA	TAIR:AT2G44480
LOC_Os09g32320	LOC_Os09g32320.1	GO:0003674	F	molecular_function	IEA	TAIR:AT1G51630
LOC_Os10g04860	LOC_Os10g04860.1	GO:0003824	F	catalytic activity	IEA	TAIR:AT5G20960
LOC_Os10g17950	LOC_Os10g17950.1	GO:0016301	F	kinase activity	IEA	TAIR:AT4G21410
LOC_Os10g20470	LOC_Os10g20470.1	GO:0005215	F	transporter activity	IEA	TAIR:AT5G52450
LOC_Os10g41780	LOC_Os10g41780.1	GO:0003824	F	catalytic activity	IEA	TAIR:AT1G44446
LOC_Os10g41780	LOC_Os10g41780.2	GO:0003824	F	catalytic activity	IEA	TAIR:AT1G44446
LOC_Os10g41780	LOC_Os10g41780.3	GO:0003824	F	catalytic activity	IEA	TAIR:AT1G44446
LOC_Os10g41780	LOC_Os10g41780.4	GO:0003824	F	catalytic activity	IEA	TAIR:AT1G44446
LOC_Os11g02165	LOC_Os11g02165.1	GO:0008289	F	lipid binding	IEA	TAIR:AT3G43720
LOC_Os11g02180	LOC_Os11g02180.1	GO:0016787	F	hydrolase activity	IEA	TAIR:AT3G10940
LOC_Os11g08120	LOC_Os11g08120.1	GO:0005488	F	binding	IEA	TAIR:AT5G24550
LOC_Os11g08120	LOC_Os11g08120.1	GO:0016787	F	hydrolase activity	IEA	TAIR:AT5G24550
LOC_Os11g08120	LOC_Os11g08120.1	GO:0003824	F	catalytic activity	IEA	TAIR:AT5G24550
LOC_Os11g08950	LOC_Os11g08950.1	GO:0000166	F	nucleotide binding	IEA	TAIR:AT1G77280
LOC_Os11g08950	LOC_Os11g08950.1	GO:0016301	F	kinase activity	IEA	TAIR:AT1G77280
LOC_Os11g34660	LOC_Os11g34660.1	GO:0008289	F	lipid binding	IEA	TAIR:AT1G73560
LOC_Os11g34690	LOC_Os11g34690.1	GO:0005488	F	binding	IEA	TAIR:AT3G47910
LOC_Os11g34690	LOC_Os11g34690.1	GO:0016787	F	hydrolase activity	IEA	TAIR:AT3G47910
LOC_Os12g06490	LOC_Os12g06490.1	GO:0016301	F	kinase activity	IEA	TAIR:AT1G49160
LOC_Os12g06490	LOC_Os12g06490.2	GO:0016301	F	kinase activity	IEA	TAIR:AT1G49160
LOC_Os12g07810	LOC_Os12g07810.1	GO:0003824	F	catalytic activity	IEA	TAIR:AT1G44170
LOC_Os12g32850	LOC_Os12g32850.1	GO:0003674	F	molecular_function	IEA	TAIR:AT1G13080
LOC_Os12g32850	LOC_Os12g32850.1	GO:0005488	F	binding	IEA	TAIR:AT1G13080
LOC_Os12g32850	LOC_Os12g32850.1	GO:0003824	F	catalytic activity	IEA	TAIR:AT1G13080
LOC_Os12g32850	LOC_Os12g32850.1	GO:0019825	F	oxygen binding	IEA	TAIR:AT1G13080
LOC_Os12g38800	LOC_Os12g38800.1	GO:0003723	F	RNA binding	IEA	TAIR:AT5G19960
LOC_Os12g38800	LOC_Os12g38800.1	GO:0000166	F	nucleotide binding	IEA	TAIR:AT5G19960
LOC_Os12g38800	LOC_Os12g38800.1	GO:0003676	F	nucleic acid binding	IEA	TAIR:AT5G19960
LOC_Os12g38800	LOC_Os12g38800.2	GO:0003723	F	RNA binding	IEA	TAIR:AT5G19960
LOC_Os12g38800	LOC_Os12g38800.2	GO:0000166	F	nucleotide binding	IEA	TAIR:AT5G19960
LOC_Os12g38800	LOC_Os12g38800.2	GO:0003676	F	nucleic acid binding	IEA	TAIR:AT5G19960
LOC_Os01g03690	LOC_Os01g03690.1	GO:0006464	P	protein modification process	IEA	TAIR:AT4G00960
LOC_Os01g20110	LOC_Os01g20110.1	GO:0008150	P	biological_process	IEA	TAIR:AT4G37920
LOC_Os01g21940	LOC_Os01g21940.1	GO:0006139	P	nucleobase, nucleoside, nucleotide and nucleic acid metabolic process	IEA	TAIR:AT1G73720
LOC_Os01g46860	LOC_Os01g46860.1	GO:0006810	P	transport	IEA	TAIR:AT2G32830
LOC_Os01g46860	LOC_Os01g46860.1	GO:0009987	P	cellular process	IEA	TAIR:AT2G32830
LOC_Os01g59670	LOC_Os01g59670.1	GO:0008150	P	biological_process	IEA	TAIR:AT5G17910
LOC_Os01g59680	LOC_Os01g59680.1	GO:0008150	P	biological_process	IEA	TAIR:AT2G27080
LOC_Os01g59730	LOC_Os01g59730.1	GO:0006412	P	translation	IEA	TAIR:AT1G77940
LOC_Os02g06030	LOC_Os02g06030.1	GO:0007165	P	signal transduction	IEA	TAIR:AT1G17250
LOC_Os02g06030	LOC_Os02g06030.1	GO:0006464	P	protein modification process	IEA	TAIR:AT1G17250
LOC_Os02g06070	LOC_Os02g06070.1	GO:0006950	P	response to stress	IEA	TAIR:AT1G72300
LOC_Os02g06070	LOC_Os02g06070.1	GO:0007165	P	signal transduction	IEA	TAIR:AT1G72300
LOC_Os02g06070	LOC_Os02g06070.1	GO:0006464	P	protein modification process	IEA	TAIR:AT1G72300
LOC_Os02g06120	LOC_Os02g06120.1	GO:0007165	P	signal transduction	IEA	TAIR:AT1G17250
LOC_Os02g06120	LOC_Os02g06120.1	GO:0006464	P	protein modification process	IEA	TAIR:AT1G17250
LOC_Os02g06180	LOC_Os02g06180.1	GO:0006950	P	response to stress	IEA	TAIR:AT1G72300
LOC_Os02g06180	LOC_Os02g06180.1	GO:0007165	P	signal transduction	IEA	TAIR:AT1G72300
LOC_Os02g06180	LOC_Os02g06180.1	GO:0006464	P	protein modification process	IEA	TAIR:AT1G72300
LOC_Os02g14770	LOC_Os02g14770.1	GO:0006091	P	generation of precursor metabolites and energy	IEA	TAIR:AT2G42600
LOC_Os02g14770	LOC_Os02g14770.1	GO:0009056	P	catabolic process	IEA	TAIR:AT2G42600
LOC_Os02g14770	LOC_Os02g14770.1	GO:0008152	P	metabolic process	IEA	TAIR:AT2G42600
LOC_Os02g14770	LOC_Os02g14770.2	GO:0006091	P	generation of precursor metabolites and energy	IEA	TAIR:AT2G42600
LOC_Os02g14770	LOC_Os02g14770.2	GO:0009056	P	catabolic process	IEA	TAIR:AT2G42600
LOC_Os02g14770	LOC_Os02g14770.2	GO:0008152	P	metabolic process	IEA	TAIR:AT2G42600
LOC_Os02g14770	LOC_Os02g14770.3	GO:0006091	P	generation of precursor metabolites and energy	IEA	TAIR:AT2G42600
LOC_Os02g14770	LOC_Os02g14770.3	GO:0009056	P	catabolic process	IEA	TAIR:AT2G42600
LOC_Os02g14770	LOC_Os02g14770.3	GO:0008152	P	metabolic process	IEA	TAIR:AT2G42600
LOC_Os02g14770	LOC_Os02g14770.4	GO:0006091	P	generation of precursor metabolites and energy	IEA	TAIR:AT2G42600
LOC_Os02g14770	LOC_Os02g14770.4	GO:0009056	P	catabolic process	IEA	TAIR:AT2G42600
LOC_Os02g14770	LOC_Os02g14770.4	GO:0008152	P	metabolic process	IEA	TAIR:AT2G42600
LOC_Os02g19230	LOC_Os02g19230.1	GO:0008150	P	biological_process	IEA	TAIR:AT1G19260
LOC_Os02g39850	LOC_Os02g39850.1	GO:0008152	P	metabolic process	IEA	TAIR:AT5G48930
LOC_Os02g39850	LOC_Os02g39850.1	GO:0009058	P	biosynthetic process	IEA	TAIR:AT5G48930
LOC_Os02g39850	LOC_Os02g39850.1	GO:0009987	P	cellular process	IEA	TAIR:AT5G48930
LOC_Os02g39850	LOC_Os02g39850.1	GO:0019748	P	secondary metabolic process	IEA	TAIR:AT5G48930
LOC_Os02g39850	LOC_Os02g39850.1	GO:0008150	P	biological_process	IEA	TAIR:AT5G48930
LOC_Os02g43470	LOC_Os02g43470.1	GO:0008152	P	metabolic process	IEA	TAIR:AT5G07440
LOC_Os02g43470	LOC_Os02g43470.1	GO:0008150	P	biological_process	IEA	TAIR:AT5G07440
LOC_Os02g43470	LOC_Os02g43470.1	GO:0006950	P	response to stress	IEA	TAIR:AT5G07440
LOC_Os02g43470	LOC_Os02g43470.1	GO:0009628	P	response to abiotic stimulus	IEA	TAIR:AT5G07440
LOC_Os02g47210	LOC_Os02g47210.1	GO:0006810	P	transport	IEA	TAIR:AT1G31830
LOC_Os02g47210	LOC_Os02g47210.1	GO:0009987	P	cellular process	IEA	TAIR:AT1G31830
LOC_Os02g47220	LOC_Os02g47220.1	GO:0008152	P	metabolic process	IEA	TAIR:AT4G19110
LOC_Os02g47220	LOC_Os02g47220.1	GO:0009987	P	cellular process	IEA	TAIR:AT4G19110
LOC_Os02g47220	LOC_Os02g47220.1	GO:0006464	P	protein modification process	IEA	TAIR:AT4G19110
LOC_Os02g47220	LOC_Os02g47220.2	GO:0008152	P	metabolic process	IEA	TAIR:AT4G19110
LOC_Os02g47220	LOC_Os02g47220.2	GO:0009987	P	cellular process	IEA	TAIR:AT4G19110
LOC_Os02g47220	LOC_Os02g47220.2	GO:0006464	P	protein modification process	IEA	TAIR:AT4G19110
LOC_Os02g47220	LOC_Os02g47220.3	GO:0008152	P	metabolic process	IEA	TAIR:AT4G19110
LOC_Os02g47220	LOC_Os02g47220.3	GO:0009987	P	cellular process	IEA	TAIR:AT4G19110
LOC_Os02g47220	LOC_Os02g47220.3	GO:0006464	P	protein modification process	IEA	TAIR:AT4G19110
LOC_Os02g47920	LOC_Os02g47920.1	GO:0008152	P	metabolic process	IEA	TAIR:AT3G27970
LOC_Os02g47920	LOC_Os02g47920.1	GO:0008150	P	biological_process	IEA	TAIR:AT3G27970
LOC_Os03g18030	LOC_Os03g18030.1	GO:0008152	P	metabolic process	IEA	TAIR:AT3G11180
LOC_Os03g18030	LOC_Os03g18030.2	GO:0008152	P	metabolic process	IEA	TAIR:AT3G11180
LOC_Os03g21080	LOC_Os03g21080.1	GO:0008152	P	metabolic process	IEA	TAIR:AT4G16340
LOC_Os03g21080	LOC_Os03g21080.1	GO:0006810	P	transport	IEA	TAIR:AT4G16340
LOC_Os03g21080	LOC_Os03g21080.1	GO:0009987	P	cellular process	IEA	TAIR:AT4G16340
LOC_Os03g21090	LOC_Os03g21090.1	GO:0008150	P	biological_process	IEA	TAIR:AT1G14020
LOC_Os03g22330	LOC_Os03g22330.1	GO:0008152	P	metabolic process	IEA	TAIR:AT2G47590
LOC_Os03g22330	LOC_Os03g22330.1	GO:0006950	P	response to stress	IEA	TAIR:AT2G47590
LOC_Os03g22330	LOC_Os03g22330.1	GO:0006259	P	DNA metabolic process	IEA	TAIR:AT2G47590
LOC_Os03g25620	LOC_Os03g25620.1	GO:0008150	P	biological_process	IEA	TAIR:AT3G49990
LOC_Os03g44380	LOC_Os03g44380.1	GO:0006950	P	response to stress	IEA	TAIR:AT3G14440
LOC_Os03g44380	LOC_Os03g44380.1	GO:0009628	P	response to abiotic stimulus	IEA	TAIR:AT3G14440
LOC_Os03g44380	LOC_Os03g44380.1	GO:0008152	P	metabolic process	IEA	TAIR:AT3G14440
LOC_Os03g44380	LOC_Os03g44380.1	GO:0009058	P	biosynthetic process	IEA	TAIR:AT3G14440
LOC_Os03g44380	LOC_Os03g44380.1	GO:0009987	P	cellular process	IEA	TAIR:AT3G14440
LOC_Os03g44380	LOC_Os03g44380.1	GO:0006629	P	lipid metabolic process	IEA	TAIR:AT3G14440
LOC_Os03g57360	LOC_Os03g57360.1	GO:0019538	P	protein metabolic process	IEA	TAIR:AT5G50260
LOC_Os03g57400	LOC_Os03g57400.1	GO:0019538	P	protein metabolic process	IEA	TAIR:AT5G50260
LOC_Os03g57790	LOC_Os03g57790.1	GO:0009628	P	response to abiotic stimulus	IEA	TAIR:AT2G02760
LOC_Os03g57790	LOC_Os03g57790.1	GO:0016043	P	cellular component organization	IEA	TAIR:AT2G02760
LOC_Os03g57790	LOC_Os03g57790.1	GO:0006464	P	protein modification process	IEA	TAIR:AT2G02760
LOC_Os03g57790	LOC_Os03g57790.1	GO:0019538	P	protein metabolic process	IEA	TAIR:AT2G02760
LOC_Os03g57790	LOC_Os03g57790.1	GO:0009056	P	catabolic process	IEA	TAIR:AT2G02760
LOC_Os03g57790	LOC_Os03g57790.1	GO:0009987	P	cellular process	IEA	TAIR:AT2G02760
LOC_Os03g57790	LOC_Os03g57790.1	GO:0000003	P	reproduction	IEA	TAIR:AT2G02760
LOC_Os03g57790	LOC_Os03g57790.1	GO:0009791	P	post-embryonic development	IEA	TAIR:AT2G02760
LOC_Os03g57790	LOC_Os03g57790.2	GO:0009628	P	response to abiotic stimulus	IEA	TAIR:AT2G02760
LOC_Os03g57790	LOC_Os03g57790.2	GO:0016043	P	cellular component organization	IEA	TAIR:AT2G02760
LOC_Os03g57790	LOC_Os03g57790.2	GO:0006464	P	protein modification process	IEA	TAIR:AT2G02760
LOC_Os03g57790	LOC_Os03g57790.2	GO:0019538	P	protein metabolic process	IEA	TAIR:AT2G02760
LOC_Os03g57790	LOC_Os03g57790.2	GO:0009056	P	catabolic process	IEA	TAIR:AT2G02760
LOC_Os03g57790	LOC_Os03g57790.2	GO:0009987	P	cellular process	IEA	TAIR:AT2G02760
LOC_Os03g57790	LOC_Os03g57790.2	GO:0000003	P	reproduction	IEA	TAIR:AT2G02760
LOC_Os03g57790	LOC_Os03g57790.2	GO:0009791	P	post-embryonic development	IEA	TAIR:AT2G02760
LOC_Os03g59360	LOC_Os03g59360.1	GO:0008150	P	biological_process	IEA	TAIR:AT2G41870
LOC_Os03g59880	LOC_Os03g59880.1	GO:0019538	P	protein metabolic process	IEA	TAIR:AT5G50260
LOC_Os03g60430	LOC_Os03g60430.1	GO:0030154	P	cell differentiation	IEA	TAIR:AT4G36920
LOC_Os03g60430	LOC_Os03g60430.1	GO:0009058	P	biosynthetic process	IEA	TAIR:AT4G36920
LOC_Os03g60430	LOC_Os03g60430.1	GO:0006139	P	nucleobase, nucleoside, nucleotide and nucleic acid metabolic process	IEA	TAIR:AT4G36920
LOC_Os03g60430	LOC_Os03g60430.1	GO:0009908	P	flower development	IEA	TAIR:AT4G36920
LOC_Os03g60430	LOC_Os03g60430.1	GO:0009653	P	anatomical structure morphogenesis	IEA	TAIR:AT4G36920
LOC_Os03g60430	LOC_Os03g60430.1	GO:0000003	P	reproduction	IEA	TAIR:AT4G36920
LOC_Os03g60430	LOC_Os03g60430.1	GO:0009791	P	post-embryonic development	IEA	TAIR:AT4G36920
LOC_Os03g60430	LOC_Os03g60430.1	GO:0007275	P	multicellular organismal development	IEA	TAIR:AT4G36920
LOC_Os03g60430	LOC_Os03g60430.2	GO:0030154	P	cell differentiation	IEA	TAIR:AT4G36920
LOC_Os03g60430	LOC_Os03g60430.2	GO:0009058	P	biosynthetic process	IEA	TAIR:AT4G36920
LOC_Os03g60430	LOC_Os03g60430.2	GO:0006139	P	nucleobase, nucleoside, nucleotide and nucleic acid metabolic process	IEA	TAIR:AT4G36920
LOC_Os03g60430	LOC_Os03g60430.2	GO:0009908	P	flower development	IEA	TAIR:AT4G36920
LOC_Os03g60430	LOC_Os03g60430.2	GO:0009653	P	anatomical structure morphogenesis	IEA	TAIR:AT4G36920
LOC_Os03g60430	LOC_Os03g60430.2	GO:0000003	P	reproduction	IEA	TAIR:AT4G36920
LOC_Os03g60430	LOC_Os03g60430.2	GO:0009791	P	post-embryonic development	IEA	TAIR:AT4G36920
LOC_Os03g60430	LOC_Os03g60430.2	GO:0007275	P	multicellular organismal development	IEA	TAIR:AT4G36920
LOC_Os03g61249	LOC_Os03g61249.1	GO:0006950	P	response to stress	IEA	TAIR:AT4G27410
LOC_Os03g61249	LOC_Os03g61249.1	GO:0009628	P	response to abiotic stimulus	IEA	TAIR:AT4G27410
LOC_Os03g61249	LOC_Os03g61249.1	GO:0009058	P	biosynthetic process	IEA	TAIR:AT4G27410
LOC_Os03g61249	LOC_Os03g61249.1	GO:0006139	P	nucleobase, nucleoside, nucleotide and nucleic acid metabolic process	IEA	TAIR:AT4G27410
LOC_Os03g61249	LOC_Os03g61249.1	GO:0007275	P	multicellular organismal development	IEA	TAIR:AT4G27410
LOC_Os03g61249	LOC_Os03g61249.1	GO:0009719	P	response to endogenous stimulus	IEA	TAIR:AT4G27410
LOC_Os03g61319	LOC_Os03g61319.1	GO:0006950	P	response to stress	IEA	TAIR:AT4G27410
LOC_Os03g61319	LOC_Os03g61319.1	GO:0009628	P	response to abiotic stimulus	IEA	TAIR:AT4G27410
LOC_Os03g61319	LOC_Os03g61319.1	GO:0009058	P	biosynthetic process	IEA	TAIR:AT4G27410
LOC_Os03g61319	LOC_Os03g61319.1	GO:0006139	P	nucleobase, nucleoside, nucleotide and nucleic acid metabolic process	IEA	TAIR:AT4G27410
LOC_Os03g61319	LOC_Os03g61319.1	GO:0007275	P	multicellular organismal development	IEA	TAIR:AT4G27410
LOC_Os03g61319	LOC_Os03g61319.1	GO:0009719	P	response to endogenous stimulus	IEA	TAIR:AT4G27410
LOC_Os03g61750	LOC_Os03g61750.1	GO:0008152	P	metabolic process	IEA	TAIR:AT4G01880
LOC_Os03g61750	LOC_Os03g61750.1	GO:0009987	P	cellular process	IEA	TAIR:AT4G01880
LOC_Os03g61750	LOC_Os03g61750.1	GO:0006139	P	nucleobase, nucleoside, nucleotide and nucleic acid metabolic process	IEA	TAIR:AT4G01880
LOC_Os04g05050	LOC_Os04g05050.1	GO:0008152	P	metabolic process	IEA	TAIR:AT4G13710
LOC_Os04g05050	LOC_Os04g05050.1	GO:0008150	P	biological_process	IEA	TAIR:AT4G13710
LOC_Os04g05050	LOC_Os04g05050.2	GO:0008152	P	metabolic process	IEA	TAIR:AT4G13710
LOC_Os04g05050	LOC_Os04g05050.2	GO:0008150	P	biological_process	IEA	TAIR:AT4G13710
LOC_Os04g05700	LOC_Os04g05700.1	GO:0008150	P	biological_process	IEA	TAIR:AT5G45480
LOC_Os04g32340	LOC_Os04g32340.1	GO:0008150	P	biological_process	IEA	TAIR:AT3G27700
LOC_Os04g40580	LOC_Os04g40580.1	GO:0008152	P	metabolic process	IEA	TAIR:AT5G55350
LOC_Os04g40580	LOC_Os04g40580.1	GO:0008150	P	biological_process	IEA	TAIR:AT5G55350
LOC_Os04g45280	LOC_Os04g45280.1	GO:0008152	P	metabolic process	IEA	TAIR:AT4G16566
LOC_Os04g45280	LOC_Os04g45280.1	GO:0009987	P	cellular process	IEA	TAIR:AT4G16566
LOC_Os04g45280	LOC_Os04g45280.1	GO:0006139	P	nucleobase, nucleoside, nucleotide and nucleic acid metabolic process	IEA	TAIR:AT4G16566
LOC_Os04g45280	LOC_Os04g45280.2	GO:0008152	P	metabolic process	IEA	TAIR:AT4G16566
LOC_Os04g45280	LOC_Os04g45280.2	GO:0009987	P	cellular process	IEA	TAIR:AT4G16566
LOC_Os04g45280	LOC_Os04g45280.2	GO:0006139	P	nucleobase, nucleoside, nucleotide and nucleic acid metabolic process	IEA	TAIR:AT4G16566
LOC_Os04g45280	LOC_Os04g45280.3	GO:0008152	P	metabolic process	IEA	TAIR:AT4G16566
LOC_Os04g45280	LOC_Os04g45280.3	GO:0009987	P	cellular process	IEA	TAIR:AT4G16566
LOC_Os04g45280	LOC_Os04g45280.3	GO:0006139	P	nucleobase, nucleoside, nucleotide and nucleic acid metabolic process	IEA	TAIR:AT4G16566
LOC_Os04g45280	LOC_Os04g45280.4	GO:0008152	P	metabolic process	IEA	TAIR:AT4G16566
LOC_Os04g45280	LOC_Os04g45280.4	GO:0009987	P	cellular process	IEA	TAIR:AT4G16566
LOC_Os04g45280	LOC_Os04g45280.4	GO:0006139	P	nucleobase, nucleoside, nucleotide and nucleic acid metabolic process	IEA	TAIR:AT4G16566
LOC_Os04g45280	LOC_Os04g45280.5	GO:0008152	P	metabolic process	IEA	TAIR:AT4G16566
LOC_Os04g45280	LOC_Os04g45280.5	GO:0009987	P	cellular process	IEA	TAIR:AT4G16566
LOC_Os04g45280	LOC_Os04g45280.5	GO:0006139	P	nucleobase, nucleoside, nucleotide and nucleic acid metabolic process	IEA	TAIR:AT4G16566
LOC_Os05g20050	LOC_Os05g20050.1	GO:0007165	P	signal transduction	IEA	TAIR:AT3G46830
LOC_Os05g20050	LOC_Os05g20050.1	GO:0006810	P	transport	IEA	TAIR:AT3G46830
LOC_Os05g20050	LOC_Os05g20050.2	GO:0007165	P	signal transduction	IEA	TAIR:AT3G46830
LOC_Os05g20050	LOC_Os05g20050.2	GO:0006810	P	transport	IEA	TAIR:AT3G46830
LOC_Os05g20050	LOC_Os05g20050.3	GO:0007165	P	signal transduction	IEA	TAIR:AT1G07410
LOC_Os05g20050	LOC_Os05g20050.3	GO:0009056	P	catabolic process	IEA	TAIR:AT1G07410
LOC_Os05g20050	LOC_Os05g20050.3	GO:0006139	P	nucleobase, nucleoside, nucleotide and nucleic acid metabolic process	IEA	TAIR:AT1G07410
LOC_Os05g20050	LOC_Os05g20050.3	GO:0006810	P	transport	IEA	TAIR:AT1G07410
LOC_Os05g20050	LOC_Os05g20050.3	GO:0009987	P	cellular process	IEA	TAIR:AT1G07410
LOC_Os05g35570	LOC_Os05g35570.1	GO:0008150	P	biological_process	IEA	TAIR:AT4G38730
LOC_Os05g35580	LOC_Os05g35580.1	GO:0008152	P	metabolic process	IEA	TAIR:AT2G16570
LOC_Os05g35580	LOC_Os05g35580.1	GO:0006139	P	nucleobase, nucleoside, nucleotide and nucleic acid metabolic process	IEA	TAIR:AT2G16570
LOC_Os05g35580	LOC_Os05g35580.1	GO:0009058	P	biosynthetic process	IEA	TAIR:AT2G16570
LOC_Os05g37530	LOC_Os05g37530.1	GO:0008150	P	biological_process	IEA	TAIR:AT2G15440
LOC_Os05g47850	LOC_Os05g47850.1	GO:0000003	P	reproduction	IEA	TAIR:AT3G18390
LOC_Os05g47850	LOC_Os05g47850.1	GO:0009791	P	post-embryonic development	IEA	TAIR:AT3G18390
LOC_Os05g47850	LOC_Os05g47850.1	GO:0009790	P	embryo development	IEA	TAIR:AT3G18390
LOC_Os05g47850	LOC_Os05g47850.1	GO:0009719	P	response to endogenous stimulus	IEA	TAIR:AT3G18390
LOC_Os05g48520	LOC_Os05g48520.1	GO:0008150	P	biological_process	IEA	TAIR:AT5G19580
LOC_Os05g48630	LOC_Os05g48630.2	GO:0015979	P	photosynthesis	IEA	TAIR:AT1G52230
LOC_Os05g49100	LOC_Os05g49100.1	GO:0009719	P	response to endogenous stimulus	IEA	TAIR:AT2G47260
LOC_Os05g49100	LOC_Os05g49100.1	GO:0009058	P	biosynthetic process	IEA	TAIR:AT2G47260
LOC_Os05g49100	LOC_Os05g49100.1	GO:0006139	P	nucleobase, nucleoside, nucleotide and nucleic acid metabolic process	IEA	TAIR:AT2G47260
LOC_Os05g49100	LOC_Os05g49100.1	GO:0009607	P	response to biotic stimulus	IEA	TAIR:AT2G47260
LOC_Os06g08080	LOC_Os06g08080.1	GO:0006950	P	response to stress	IEA	TAIR:AT1G15690
LOC_Os06g08080	LOC_Os06g08080.1	GO:0009628	P	response to abiotic stimulus	IEA	TAIR:AT1G15690
LOC_Os06g08080	LOC_Os06g08080.1	GO:0006810	P	transport	IEA	TAIR:AT1G15690
LOC_Os06g08080	LOC_Os06g08080.1	GO:0009987	P	cellular process	IEA	TAIR:AT1G15690
LOC_Os06g08080	LOC_Os06g08080.1	GO:0008152	P	metabolic process	IEA	TAIR:AT1G15690
LOC_Os06g08080	LOC_Os06g08080.1	GO:0007275	P	multicellular organismal development	IEA	TAIR:AT1G15690
LOC_Os06g10950	LOC_Os06g10950.1	GO:0009058	P	biosynthetic process	IEA	TAIR:AT2G03220
LOC_Os06g10950	LOC_Os06g10950.1	GO:0005975	P	carbohydrate metabolic process	IEA	TAIR:AT2G03220
LOC_Os06g10950	LOC_Os06g10950.1	GO:0009987	P	cellular process	IEA	TAIR:AT2G03220
LOC_Os06g10950	LOC_Os06g10950.1	GO:0008152	P	metabolic process	IEA	TAIR:AT2G03220
LOC_Os06g10960	LOC_Os06g10960.1	GO:0008152	P	metabolic process	IEA	TAIR:AT2G03210
LOC_Os06g10960	LOC_Os06g10960.1	GO:0009987	P	cellular process	IEA	TAIR:AT2G03210
LOC_Os06g12100	LOC_Os06g12100.1	GO:0008150	P	biological_process	IEA	TAIR:AT5G07900
LOC_Os06g13810	LOC_Os06g13810.1	GO:0005975	P	carbohydrate metabolic process	IEA	TAIR:AT1G12000
LOC_Os06g13810	LOC_Os06g13810.1	GO:0006091	P	generation of precursor metabolites and energy	IEA	TAIR:AT1G12000
LOC_Os06g13810	LOC_Os06g13810.1	GO:0009056	P	catabolic process	IEA	TAIR:AT1G12000
LOC_Os06g13810	LOC_Os06g13810.1	GO:0009987	P	cellular process	IEA	TAIR:AT1G12000
LOC_Os06g13810	LOC_Os06g13810.1	GO:0008150	P	biological_process	IEA	TAIR:AT1G12000
LOC_Os06g13810	LOC_Os06g13810.1	GO:0015979	P	photosynthesis	IEA	TAIR:AT1G12000
LOC_Os06g13810	LOC_Os06g13810.3	GO:0005975	P	carbohydrate metabolic process	IEA	TAIR:AT1G12000
LOC_Os06g13810	LOC_Os06g13810.3	GO:0006091	P	generation of precursor metabolites and energy	IEA	TAIR:AT1G12000
LOC_Os06g13810	LOC_Os06g13810.3	GO:0009056	P	catabolic process	IEA	TAIR:AT1G12000
LOC_Os06g13810	LOC_Os06g13810.3	GO:0009987	P	cellular process	IEA	TAIR:AT1G12000
LOC_Os06g13810	LOC_Os06g13810.3	GO:0008150	P	biological_process	IEA	TAIR:AT1G12000
LOC_Os06g13810	LOC_Os06g13810.3	GO:0015979	P	photosynthesis	IEA	TAIR:AT1G12000
LOC_Os06g35410	LOC_Os06g35410.1	GO:0008150	P	biological_process	IEA	TAIR:AT1G29200
LOC_Os07g15930	LOC_Os07g15930.1	GO:0008150	P	biological_process	IEA	TAIR:AT2G37710
LOC_Os07g15930	LOC_Os07g15930.1	GO:0008152	P	metabolic process	IEA	TAIR:AT2G37710
LOC_Os07g15930	LOC_Os07g15930.1	GO:0009987	P	cellular process	IEA	TAIR:AT2G37710
LOC_Os07g29750	LOC_Os07g29750.1	GO:0008152	P	metabolic process	IEA	TAIR:AT2G36870
LOC_Os07g29750	LOC_Os07g29750.1	GO:0005975	P	carbohydrate metabolic process	IEA	TAIR:AT2G36870
LOC_Os07g29750	LOC_Os07g29750.1	GO:0009987	P	cellular process	IEA	TAIR:AT2G36870
LOC_Os07g30160	LOC_Os07g30160.1	GO:0009058	P	biosynthetic process	IEA	TAIR:AT5G51460
LOC_Os07g30160	LOC_Os07g30160.1	GO:0005975	P	carbohydrate metabolic process	IEA	TAIR:AT5G51460
LOC_Os07g30160	LOC_Os07g30160.1	GO:0009987	P	cellular process	IEA	TAIR:AT5G51460
LOC_Os07g30160	LOC_Os07g30160.1	GO:0008152	P	metabolic process	IEA	TAIR:AT5G51460
LOC_Os07g45100	LOC_Os07g45100.1	GO:0008152	P	metabolic process	IEA	TAIR:AT3G21530
LOC_Os07g45100	LOC_Os07g45100.1	GO:0008150	P	biological_process	IEA	TAIR:AT3G21530
LOC_Os08g28940	LOC_Os08g28940.1	GO:0008150	P	biological_process	IEA	TAIR:AT5G44950
LOC_Os09g16240	LOC_Os09g16240.1	GO:0008150	P	biological_process	IEA	TAIR:AT4G03460
LOC_Os09g24260	LOC_Os09g24260.1	GO:0008150	P	biological_process	IEA	TAIR:AT3G50590
LOC_Os09g26144	LOC_Os09g26144.1	GO:0006810	P	transport	IEA	TAIR:AT2G29110
LOC_Os09g26144	LOC_Os09g26144.1	GO:0009987	P	cellular process	IEA	TAIR:AT2G29110
LOC_Os09g26144	LOC_Os09g26144.1	GO:0009628	P	response to abiotic stimulus	IEA	TAIR:AT2G29110
LOC_Os09g26144	LOC_Os09g26144.1	GO:0019725	P	cellular homeostasis	IEA	TAIR:AT2G29110
LOC_Os09g31430	LOC_Os09g31430.1	GO:0008152	P	metabolic process	IEA	TAIR:AT2G44480
LOC_Os09g31430	LOC_Os09g31430.1	GO:0005975	P	carbohydrate metabolic process	IEA	TAIR:AT2G44480
LOC_Os09g31430	LOC_Os09g31430.2	GO:0008152	P	metabolic process	IEA	TAIR:AT2G44480
LOC_Os09g31430	LOC_Os09g31430.2	GO:0005975	P	carbohydrate metabolic process	IEA	TAIR:AT2G44480
LOC_Os09g32320	LOC_Os09g32320.1	GO:0008150	P	biological_process	IEA	TAIR:AT1G51630
LOC_Os10g04860	LOC_Os10g04860.1	GO:0008152	P	metabolic process	IEA	TAIR:AT5G20960
LOC_Os10g04860	LOC_Os10g04860.1	GO:0009058	P	biosynthetic process	IEA	TAIR:AT5G20960
LOC_Os10g04860	LOC_Os10g04860.1	GO:0009987	P	cellular process	IEA	TAIR:AT5G20960
LOC_Os10g17950	LOC_Os10g17950.1	GO:0008152	P	metabolic process	IEA	TAIR:AT4G21410
LOC_Os10g17950	LOC_Os10g17950.1	GO:0009987	P	cellular process	IEA	TAIR:AT4G21410
LOC_Os10g17950	LOC_Os10g17950.1	GO:0009719	P	response to endogenous stimulus	IEA	TAIR:AT4G21410
LOC_Os10g20470	LOC_Os10g20470.1	GO:0006810	P	transport	IEA	TAIR:AT5G52450
LOC_Os10g20470	LOC_Os10g20470.1	GO:0009987	P	cellular process	IEA	TAIR:AT5G52450
LOC_Os10g20470	LOC_Os10g20470.1	GO:0009607	P	response to biotic stimulus	IEA	TAIR:AT5G52450
LOC_Os10g41780	LOC_Os10g41780.1	GO:0008152	P	metabolic process	IEA	TAIR:AT1G44446
LOC_Os10g41780	LOC_Os10g41780.1	GO:0009058	P	biosynthetic process	IEA	TAIR:AT1G44446
LOC_Os10g41780	LOC_Os10g41780.1	GO:0009987	P	cellular process	IEA	TAIR:AT1G44446
LOC_Os10g41780	LOC_Os10g41780.2	GO:0008152	P	metabolic process	IEA	TAIR:AT1G44446
LOC_Os10g41780	LOC_Os10g41780.2	GO:0009058	P	biosynthetic process	IEA	TAIR:AT1G44446
LOC_Os10g41780	LOC_Os10g41780.2	GO:0009987	P	cellular process	IEA	TAIR:AT1G44446
LOC_Os10g41780	LOC_Os10g41780.3	GO:0008152	P	metabolic process	IEA	TAIR:AT1G44446
LOC_Os10g41780	LOC_Os10g41780.3	GO:0009058	P	biosynthetic process	IEA	TAIR:AT1G44446
LOC_Os10g41780	LOC_Os10g41780.3	GO:0009987	P	cellular process	IEA	TAIR:AT1G44446
LOC_Os10g41780	LOC_Os10g41780.4	GO:0008152	P	metabolic process	IEA	TAIR:AT1G44446
LOC_Os10g41780	LOC_Os10g41780.4	GO:0009058	P	biosynthetic process	IEA	TAIR:AT1G44446
LOC_Os10g41780	LOC_Os10g41780.4	GO:0009987	P	cellular process	IEA	TAIR:AT1G44446
LOC_Os11g02165	LOC_Os11g02165.1	GO:0006810	P	transport	IEA	TAIR:AT3G43720
LOC_Os11g02180	LOC_Os11g02180.1	GO:0006464	P	protein modification process	IEA	TAIR:AT3G10940
LOC_Os11g02180	LOC_Os11g02180.1	GO:0008152	P	metabolic process	IEA	TAIR:AT3G10940
LOC_Os11g02180	LOC_Os11g02180.1	GO:0009987	P	cellular process	IEA	TAIR:AT3G10940
LOC_Os11g08120	LOC_Os11g08120.1	GO:0008152	P	metabolic process	IEA	TAIR:AT5G24550
LOC_Os11g08120	LOC_Os11g08120.1	GO:0009607	P	response to biotic stimulus	IEA	TAIR:AT5G24550
LOC_Os11g08950	LOC_Os11g08950.1	GO:0008152	P	metabolic process	IEA	TAIR:AT1G77280
LOC_Os11g08950	LOC_Os11g08950.1	GO:0009987	P	cellular process	IEA	TAIR:AT1G77280
LOC_Os11g08950	LOC_Os11g08950.1	GO:0006950	P	response to stress	IEA	TAIR:AT1G77280
LOC_Os11g08950	LOC_Os11g08950.1	GO:0006464	P	protein modification process	IEA	TAIR:AT1G77280
LOC_Os11g34660	LOC_Os11g34660.1	GO:0006810	P	transport	IEA	TAIR:AT1G73560
LOC_Os11g34690	LOC_Os11g34690.1	GO:0019538	P	protein metabolic process	IEA	TAIR:AT3G47910
LOC_Os11g34690	LOC_Os11g34690.1	GO:0009056	P	catabolic process	IEA	TAIR:AT3G47910
LOC_Os11g34690	LOC_Os11g34690.1	GO:0009987	P	cellular process	IEA	TAIR:AT3G47910
LOC_Os12g06490	LOC_Os12g06490.1	GO:0008152	P	metabolic process	IEA	TAIR:AT1G49160
LOC_Os12g06490	LOC_Os12g06490.1	GO:0009987	P	cellular process	IEA	TAIR:AT1G49160
LOC_Os12g06490	LOC_Os12g06490.1	GO:0006464	P	protein modification process	IEA	TAIR:AT1G49160
LOC_Os12g06490	LOC_Os12g06490.2	GO:0008152	P	metabolic process	IEA	TAIR:AT1G49160
LOC_Os12g06490	LOC_Os12g06490.2	GO:0009987	P	cellular process	IEA	TAIR:AT1G49160
LOC_Os12g06490	LOC_Os12g06490.2	GO:0006464	P	protein modification process	IEA	TAIR:AT1G49160
LOC_Os12g07810	LOC_Os12g07810.1	GO:0008152	P	metabolic process	IEA	TAIR:AT1G44170
LOC_Os12g07810	LOC_Os12g07810.1	GO:0009719	P	response to endogenous stimulus	IEA	TAIR:AT1G44170
LOC_Os12g07810	LOC_Os12g07810.1	GO:0006950	P	response to stress	IEA	TAIR:AT1G44170
LOC_Os12g07810	LOC_Os12g07810.1	GO:0009628	P	response to abiotic stimulus	IEA	TAIR:AT1G44170
LOC_Os12g32850	LOC_Os12g32850.1	GO:0006950	P	response to stress	IEA	TAIR:AT1G13080
LOC_Os12g32850	LOC_Os12g32850.1	GO:0009628	P	response to abiotic stimulus	IEA	TAIR:AT1G13080
LOC_Os12g32850	LOC_Os12g32850.1	GO:0008152	P	metabolic process	IEA	TAIR:AT1G13080
LOC_Os12g38800	LOC_Os12g38800.1	GO:0008150	P	biological_process	IEA	TAIR:AT5G19960
LOC_Os12g38800	LOC_Os12g38800.2	GO:0008150	P	biological_process	IEA	TAIR:AT5G19960

## Sheet: Huhan-3
GO analysis of genes related with DMPs in Huhan-3
Name		No.		Annotation
LOC_Os01g23080	LOC_Os01g23080.1	GO:0005739	C	mitochondrion	IEA	TAIR:AT4G19080
LOC_Os01g30970	LOC_Os01g30970.1	GO:0005575	C	cellular_component	IEA	TAIR:AT3G11570
LOC_Os01g52550	LOC_Os01g52550.1	GO:0016020	C	membrane	IEA	TAIR:AT3G28345
LOC_Os01g52550	LOC_Os01g52550.1	GO:0005886	C	plasma membrane	IEA	TAIR:AT3G28345
LOC_Os01g62990	LOC_Os01g62990.1	GO:0005575	C	cellular_component	IEA	TAIR:AT5G02010
LOC_Os01g68390	LOC_Os01g68390.1	GO:0005575	C	cellular_component	IEA	TAIR:AT1G04900
LOC_Os02g40080	LOC_Os02g40080.1	GO:0016020	C	membrane	IEA	TAIR:AT1G04940
LOC_Os02g45460	LOC_Os02g45460.1	GO:0009536	C	plastid	IEA	TAIR:AT5G62140
LOC_Os02g53160	LOC_Os02g53160.1	GO:0005575	C	cellular_component	IEA	TAIR:AT1G05000
LOC_Os03g22750	LOC_Os03g22750.1	GO:0009536	C	plastid	IEA	TAIR:AT1G12855
LOC_Os03g50220	LOC_Os03g50220.1	GO:0005575	C	cellular_component	IEA	TAIR:AT1G13330
LOC_Os03g53410	LOC_Os03g53410.1	GO:0005886	C	plasma membrane	IEA	TAIR:AT3G22750
LOC_Os03g61210	LOC_Os03g61210.1	GO:0005623	C	cell	IEA	TAIR:AT5G26740
LOC_Os04g55290	LOC_Os04g55290.1	GO:0005634	C	nucleus	IEA	TAIR:AT4G21110
LOC_Os04g55290	LOC_Os04g55290.1	GO:0005829	C	cytosol	IEA	TAIR:AT4G21110
LOC_Os04g55290	LOC_Os04g55290.2	GO:0005634	C	nucleus	IEA	TAIR:AT4G21110
LOC_Os04g55290	LOC_Os04g55290.2	GO:0005829	C	cytosol	IEA	TAIR:AT4G21110
LOC_Os04g55290	LOC_Os04g55290.3	GO:0005634	C	nucleus	IEA	TAIR:AT4G21110
LOC_Os04g55290	LOC_Os04g55290.3	GO:0005829	C	cytosol	IEA	TAIR:AT4G21110
LOC_Os04g55290	LOC_Os04g55290.4	GO:0005634	C	nucleus	IEA	TAIR:AT4G21110
LOC_Os04g55290	LOC_Os04g55290.4	GO:0005829	C	cytosol	IEA	TAIR:AT4G21110
LOC_Os04g55290	LOC_Os04g55290.5	GO:0005634	C	nucleus	IEA	TAIR:AT4G21110
LOC_Os04g55290	LOC_Os04g55290.5	GO:0005829	C	cytosol	IEA	TAIR:AT4G21110
LOC_Os05g02030	LOC_Os05g02030.1	GO:0005634	C	nucleus	IEA	TAIR:AT5G45400
LOC_Os05g14010	LOC_Os05g14010.1	GO:0005634	C	nucleus	IEA	TAIR:AT4G29100
LOC_Os05g32110	LOC_Os05g32110.1	GO:0005886	C	plasma membrane	IEA	TAIR:AT5G60920
LOC_Os05g32110	LOC_Os05g32110.1	GO:0016020	C	membrane	IEA	TAIR:AT5G60920
LOC_Os05g32110	LOC_Os05g32110.1	GO:0005623	C	cell	IEA	TAIR:AT5G60920
LOC_Os05g32110	LOC_Os05g32110.1	GO:0005618	C	cell wall	IEA	TAIR:AT5G60920
LOC_Os05g32110	LOC_Os05g32110.2	GO:0005886	C	plasma membrane	IEA	TAIR:AT5G60920
LOC_Os05g32110	LOC_Os05g32110.2	GO:0016020	C	membrane	IEA	TAIR:AT5G60920
LOC_Os05g32110	LOC_Os05g32110.2	GO:0005623	C	cell	IEA	TAIR:AT5G60920
LOC_Os05g32110	LOC_Os05g32110.2	GO:0005618	C	cell wall	IEA	TAIR:AT5G60920
LOC_Os05g32110	LOC_Os05g32110.3	GO:0005886	C	plasma membrane	IEA	TAIR:AT5G60920
LOC_Os05g32110	LOC_Os05g32110.3	GO:0016020	C	membrane	IEA	TAIR:AT5G60920
LOC_Os05g32110	LOC_Os05g32110.3	GO:0005623	C	cell	IEA	TAIR:AT5G60920
LOC_Os05g32110	LOC_Os05g32110.3	GO:0005618	C	cell wall	IEA	TAIR:AT5G60920
LOC_Os05g32110	LOC_Os05g32110.4	GO:0005886	C	plasma membrane	IEA	TAIR:AT5G60920
LOC_Os05g32110	LOC_Os05g32110.4	GO:0016020	C	membrane	IEA	TAIR:AT5G60920
LOC_Os05g32110	LOC_Os05g32110.4	GO:0005623	C	cell	IEA	TAIR:AT5G60920
LOC_Os05g32110	LOC_Os05g32110.4	GO:0005618	C	cell wall	IEA	TAIR:AT5G60920
LOC_Os05g49770	LOC_Os05g49770.1	GO:0005829	C	cytosol	IEA	TAIR:AT3G12670
LOC_Os05g49770	LOC_Os05g49770.2	GO:0005829	C	cytosol	IEA	TAIR:AT3G12670
LOC_Os06g14390	LOC_Os06g14390.1	GO:0005575	C	cellular_component	IEA	TAIR:AT2G30830
LOC_Os07g08140	LOC_Os07g08140.1	GO:0005634	C	nucleus	IEA	TAIR:AT3G22830
LOC_Os07g36570	LOC_Os07g36570.1	GO:0005886	C	plasma membrane	IEA	TAIR:AT4G21390
LOC_Os09g30150	LOC_Os09g30150.1	GO:0005634	C	nucleus	IEA	TAIR:AT5G47750
LOC_Os09g30150	LOC_Os09g30150.1	GO:0005730	C	nucleolus	IEA	TAIR:AT5G47750
LOC_Os09g30150	LOC_Os09g30150.1	GO:0005737	C	cytoplasm	IEA	TAIR:AT5G47750
LOC_Os09g30150	LOC_Os09g30150.2	GO:0005634	C	nucleus	IEA	TAIR:AT5G47750
LOC_Os09g30150	LOC_Os09g30150.2	GO:0005730	C	nucleolus	IEA	TAIR:AT5G47750
LOC_Os09g30150	LOC_Os09g30150.2	GO:0005737	C	cytoplasm	IEA	TAIR:AT5G47750
LOC_Os09g30150	LOC_Os09g30150.3	GO:0005634	C	nucleus	IEA	TAIR:AT5G47750
LOC_Os09g30150	LOC_Os09g30150.3	GO:0005730	C	nucleolus	IEA	TAIR:AT5G47750
LOC_Os09g30150	LOC_Os09g30150.3	GO:0005737	C	cytoplasm	IEA	TAIR:AT5G47750
LOC_Os10g02070	LOC_Os10g02070.1	GO:0005634	C	nucleus	IEA	TAIR:AT5G19890
LOC_Os10g02070	LOC_Os10g02070.1	GO:0005737	C	cytoplasm	IEA	TAIR:AT5G19890
LOC_Os10g28660	LOC_Os10g28660.1	GO:0005575	C	cellular_component	IEA	TAIR:AT2G32010
LOC_Os11g11990	LOC_Os11g11990.1	GO:0005886	C	plasma membrane	IEA	TAIR:AT3G07040
LOC_Os11g16400	LOC_Os11g16400.1	GO:0005575	C	cellular_component	IEA	TAIR:AT1G08760
LOC_Os12g31340	LOC_Os12g31340.1	GO:0005575	C	cellular_component	IEA	TAIR:AT3G50710
LOC_Os01g23080	LOC_Os01g23080.1	GO:0003674	F	molecular_function	IEA	TAIR:AT4G19080
LOC_Os01g52550	LOC_Os01g52550.1	GO:0016787	F	hydrolase activity	IEA	TAIR:AT3G28345
LOC_Os01g52550	LOC_Os01g52550.1	GO:0005215	F	transporter activity	IEA	TAIR:AT3G28345
LOC_Os01g62990	LOC_Os01g62990.1	GO:0030234	F	enzyme regulator activity	IEA	TAIR:AT5G02010
LOC_Os01g68390	LOC_Os01g68390.1	GO:0003674	F	molecular_function	IEA	TAIR:AT1G04900
LOC_Os02g24190	LOC_Os02g24190.1	GO:0016301	F	kinase activity	IEA	TAIR:AT4G19600
LOC_Os02g24190	LOC_Os02g24190.2	GO:0016301	F	kinase activity	IEA	TAIR:AT4G19600
LOC_Os02g24190	LOC_Os02g24190.3	GO:0016301	F	kinase activity	IEA	TAIR:AT4G19600
LOC_Os02g29080	LOC_Os02g29080.1	GO:0016301	F	kinase activity	IEA	TAIR:AT5G63370
LOC_Os02g29080	LOC_Os02g29080.1	GO:0000166	F	nucleotide binding	IEA	TAIR:AT5G63370
LOC_Os02g45460	LOC_Os02g45460.1	GO:0003674	F	molecular_function	IEA	TAIR:AT5G62140
LOC_Os02g53160	LOC_Os02g53160.1	GO:0016787	F	hydrolase activity	IEA	TAIR:AT1G05000
LOC_Os03g50220	LOC_Os03g50220.1	GO:0003674	F	molecular_function	IEA	TAIR:AT1G13330
LOC_Os03g53410	LOC_Os03g53410.1	GO:0016301	F	kinase activity	IEA	TAIR:AT3G22750
LOC_Os03g53410	LOC_Os03g53410.1	GO:0005515	F	protein binding	IEA	TAIR:AT3G22750
LOC_Os03g53410	LOC_Os03g53410.1	GO:0000166	F	nucleotide binding	IEA	TAIR:AT3G22750
LOC_Os05g02030	LOC_Os05g02030.1	GO:0003677	F	DNA binding	IEA	TAIR:AT5G45400
LOC_Os05g02030	LOC_Os05g02030.1	GO:0005488	F	binding	IEA	TAIR:AT5G45400
LOC_Os05g02030	LOC_Os05g02030.1	GO:0003676	F	nucleic acid binding	IEA	TAIR:AT5G45400
LOC_Os05g14010	LOC_Os05g14010.1	GO:0003700	F	sequence-specific DNA binding transcription factor activity	IEA	TAIR:AT4G29100
LOC_Os05g25390	LOC_Os05g25390.1	GO:0016301	F	kinase activity	IEA	TAIR:AT5G02070
LOC_Os05g32110	LOC_Os05g32110.1	GO:0003674	F	molecular_function	IEA	TAIR:AT5G60920
LOC_Os05g32110	LOC_Os05g32110.2	GO:0003674	F	molecular_function	IEA	TAIR:AT5G60920
LOC_Os05g32110	LOC_Os05g32110.3	GO:0003674	F	molecular_function	IEA	TAIR:AT5G60920
LOC_Os05g32110	LOC_Os05g32110.4	GO:0003674	F	molecular_function	IEA	TAIR:AT5G60920
LOC_Os05g49770	LOC_Os05g49770.1	GO:0003824	F	catalytic activity	IEA	TAIR:AT3G12670
LOC_Os05g49770	LOC_Os05g49770.2	GO:0003824	F	catalytic activity	IEA	TAIR:AT3G12670
LOC_Os06g14390	LOC_Os06g14390.1	GO:0003824	F	catalytic activity	IEA	TAIR:AT2G30830
LOC_Os06g19980	LOC_Os06g19980.1	GO:0003677	F	DNA binding	IEA	TAIR:AT5G41020
LOC_Os06g19980	LOC_Os06g19980.1	GO:0003700	F	sequence-specific DNA binding transcription factor activity	IEA	TAIR:AT5G41020
LOC_Os07g08140	LOC_Os07g08140.1	GO:0003677	F	DNA binding	IEA	TAIR:AT3G22830
LOC_Os07g08140	LOC_Os07g08140.1	GO:0003700	F	sequence-specific DNA binding transcription factor activity	IEA	TAIR:AT3G22830
LOC_Os07g36570	LOC_Os07g36570.1	GO:0016301	F	kinase activity	IEA	TAIR:AT4G21390
LOC_Os07g36570	LOC_Os07g36570.1	GO:0000166	F	nucleotide binding	IEA	TAIR:AT4G21390
LOC_Os07g36570	LOC_Os07g36570.1	GO:0030246	F	carbohydrate binding	IEA	TAIR:AT4G21390
LOC_Os07g48280	LOC_Os07g48280.1	GO:0003674	F	molecular_function	IEA	TAIR:AT5G05190
LOC_Os07g48280	LOC_Os07g48280.1	GO:0005515	F	protein binding	IEA	TAIR:AT5G05190
LOC_Os07g48280	LOC_Os07g48280.2	GO:0003674	F	molecular_function	IEA	TAIR:AT5G05190
LOC_Os07g48280	LOC_Os07g48280.2	GO:0005515	F	protein binding	IEA	TAIR:AT5G05190
LOC_Os09g30150	LOC_Os09g30150.1	GO:0016301	F	kinase activity	IEA	TAIR:AT5G47750
LOC_Os09g30150	LOC_Os09g30150.2	GO:0016301	F	kinase activity	IEA	TAIR:AT5G47750
LOC_Os09g30150	LOC_Os09g30150.3	GO:0016301	F	kinase activity	IEA	TAIR:AT5G47750
LOC_Os10g02070	LOC_Os10g02070.1	GO:0005488	F	binding	IEA	TAIR:AT5G19890
LOC_Os10g02070	LOC_Os10g02070.1	GO:0003824	F	catalytic activity	IEA	TAIR:AT5G19890
LOC_Os10g10560	LOC_Os10g10560.1	GO:0030234	F	enzyme regulator activity	IEA	TAIR:AT1G14890
LOC_Os10g10560	LOC_Os10g10560.1	GO:0016787	F	hydrolase activity	IEA	TAIR:AT1G14890
LOC_Os10g28660	LOC_Os10g28660.1	GO:0016787	F	hydrolase activity	IEA	TAIR:AT2G32010
LOC_Os11g11990	LOC_Os11g11990.1	GO:0005515	F	protein binding	IEA	TAIR:AT3G07040
LOC_Os11g11990	LOC_Os11g11990.1	GO:0000166	F	nucleotide binding	IEA	TAIR:AT3G07040
LOC_Os11g16400	LOC_Os11g16400.1	GO:0003674	F	molecular_function	IEA	TAIR:AT1G08760
LOC_Os12g31340	LOC_Os12g31340.1	GO:0003674	F	molecular_function	IEA	TAIR:AT3G50710
LOC_Os01g23080	LOC_Os01g23080.1	GO:0008150	P	biological_process	IEA	TAIR:AT4G19080
LOC_Os01g30970	LOC_Os01g30970.1	GO:0008150	P	biological_process	IEA	TAIR:AT3G11570
LOC_Os01g52550	LOC_Os01g52550.1	GO:0006810	P	transport	IEA	TAIR:AT3G28345
LOC_Os01g52550	LOC_Os01g52550.1	GO:0007165	P	signal transduction	IEA	TAIR:AT3G28345
LOC_Os01g52550	LOC_Os01g52550.1	GO:0009719	P	response to endogenous stimulus	IEA	TAIR:AT3G28345
LOC_Os01g52550	LOC_Os01g52550.1	GO:0009987	P	cellular process	IEA	TAIR:AT3G28345
LOC_Os01g52550	LOC_Os01g52550.1	GO:0009056	P	catabolic process	IEA	TAIR:AT3G28345
LOC_Os01g52550	LOC_Os01g52550.1	GO:0006139	P	nucleobase, nucleoside, nucleotide and nucleic acid metabolic process	IEA	TAIR:AT3G28345
LOC_Os01g62990	LOC_Os01g62990.1	GO:0008152	P	metabolic process	IEA	TAIR:AT5G02010
LOC_Os01g62990	LOC_Os01g62990.1	GO:0008150	P	biological_process	IEA	TAIR:AT5G02010
LOC_Os01g68390	LOC_Os01g68390.1	GO:0008150	P	biological_process	IEA	TAIR:AT1G04900
LOC_Os01g72930	LOC_Os01g72930.1	GO:0008150	P	biological_process	IEA	TAIR:AT3G13880
LOC_Os02g24190	LOC_Os02g24190.1	GO:0006464	P	protein modification process	IEA	TAIR:AT4G19600
LOC_Os02g24190	LOC_Os02g24190.1	GO:0007049	P	cell cycle	IEA	TAIR:AT4G19600
LOC_Os02g24190	LOC_Os02g24190.1	GO:0009653	P	anatomical structure morphogenesis	IEA	TAIR:AT4G19600
LOC_Os02g24190	LOC_Os02g24190.1	GO:0016043	P	cellular component organization	IEA	TAIR:AT4G19600
LOC_Os02g24190	LOC_Os02g24190.1	GO:0030154	P	cell differentiation	IEA	TAIR:AT4G19600
LOC_Os02g24190	LOC_Os02g24190.1	GO:0007275	P	multicellular organismal development	IEA	TAIR:AT4G19600
LOC_Os02g24190	LOC_Os02g24190.1	GO:0009607	P	response to biotic stimulus	IEA	TAIR:AT4G19600
LOC_Os02g24190	LOC_Os02g24190.2	GO:0006464	P	protein modification process	IEA	TAIR:AT4G19600
LOC_Os02g24190	LOC_Os02g24190.2	GO:0007049	P	cell cycle	IEA	TAIR:AT4G19600
LOC_Os02g24190	LOC_Os02g24190.2	GO:0009653	P	anatomical structure morphogenesis	IEA	TAIR:AT4G19600
LOC_Os02g24190	LOC_Os02g24190.2	GO:0016043	P	cellular component organization	IEA	TAIR:AT4G19600
LOC_Os02g24190	LOC_Os02g24190.2	GO:0030154	P	cell differentiation	IEA	TAIR:AT4G19600
LOC_Os02g24190	LOC_Os02g24190.2	GO:0007275	P	multicellular organismal development	IEA	TAIR:AT4G19600
LOC_Os02g24190	LOC_Os02g24190.2	GO:0009607	P	response to biotic stimulus	IEA	TAIR:AT4G19600
LOC_Os02g24190	LOC_Os02g24190.3	GO:0006464	P	protein modification process	IEA	TAIR:AT4G19600
LOC_Os02g24190	LOC_Os02g24190.3	GO:0007049	P	cell cycle	IEA	TAIR:AT4G19600
LOC_Os02g24190	LOC_Os02g24190.3	GO:0009653	P	anatomical structure morphogenesis	IEA	TAIR:AT4G19600
LOC_Os02g24190	LOC_Os02g24190.3	GO:0016043	P	cellular component organization	IEA	TAIR:AT4G19600
LOC_Os02g24190	LOC_Os02g24190.3	GO:0030154	P	cell differentiation	IEA	TAIR:AT4G19600
LOC_Os02g24190	LOC_Os02g24190.3	GO:0007275	P	multicellular organismal development	IEA	TAIR:AT4G19600
LOC_Os02g24190	LOC_Os02g24190.3	GO:0009607	P	response to biotic stimulus	IEA	TAIR:AT4G19600
LOC_Os02g29080	LOC_Os02g29080.1	GO:0008152	P	metabolic process	IEA	TAIR:AT5G63370
LOC_Os02g29080	LOC_Os02g29080.1	GO:0009987	P	cellular process	IEA	TAIR:AT5G63370
LOC_Os02g29080	LOC_Os02g29080.1	GO:0006464	P	protein modification process	IEA	TAIR:AT5G63370
LOC_Os02g40080	LOC_Os02g40080.1	GO:0006810	P	transport	IEA	TAIR:AT1G04940
LOC_Os02g40080	LOC_Os02g40080.1	GO:0009987	P	cellular process	IEA	TAIR:AT1G04940
LOC_Os02g45460	LOC_Os02g45460.1	GO:0008150	P	biological_process	IEA	TAIR:AT5G62140
LOC_Os02g53160	LOC_Os02g53160.1	GO:0008152	P	metabolic process	IEA	TAIR:AT1G05000
LOC_Os02g53160	LOC_Os02g53160.1	GO:0009987	P	cellular process	IEA	TAIR:AT1G05000
LOC_Os03g19470	LOC_Os03g19470.1	GO:0008150	P	biological_process	IEA	TAIR:AT3G62390
LOC_Os03g50210	LOC_Os03g50210.1	GO:0006950	P	response to stress	IEA	TAIR:AT1G13340
LOC_Os03g50220	LOC_Os03g50220.1	GO:0016043	P	cellular component organization	IEA	TAIR:AT1G13330
LOC_Os03g50220	LOC_Os03g50220.1	GO:0007049	P	cell cycle	IEA	TAIR:AT1G13330
LOC_Os03g53410	LOC_Os03g53410.1	GO:0008152	P	metabolic process	IEA	TAIR:AT3G22750
LOC_Os03g53410	LOC_Os03g53410.1	GO:0009987	P	cellular process	IEA	TAIR:AT3G22750
LOC_Os03g53410	LOC_Os03g53410.1	GO:0006464	P	protein modification process	IEA	TAIR:AT3G22750
LOC_Os04g55290	LOC_Os04g55290.1	GO:0008150	P	biological_process	IEA	TAIR:AT4G21110
LOC_Os04g55290	LOC_Os04g55290.2	GO:0008150	P	biological_process	IEA	TAIR:AT4G21110
LOC_Os04g55290	LOC_Os04g55290.3	GO:0008150	P	biological_process	IEA	TAIR:AT4G21110
LOC_Os04g55290	LOC_Os04g55290.4	GO:0008150	P	biological_process	IEA	TAIR:AT4G21110
LOC_Os04g55290	LOC_Os04g55290.5	GO:0008150	P	biological_process	IEA	TAIR:AT4G21110
LOC_Os05g02030	LOC_Os05g02030.1	GO:0009058	P	biosynthetic process	IEA	TAIR:AT5G45400
LOC_Os05g02030	LOC_Os05g02030.1	GO:0006259	P	DNA metabolic process	IEA	TAIR:AT5G45400
LOC_Os05g14010	LOC_Os05g14010.1	GO:0009058	P	biosynthetic process	IEA	TAIR:AT4G29100
LOC_Os05g14010	LOC_Os05g14010.1	GO:0006139	P	nucleobase, nucleoside, nucleotide and nucleic acid metabolic process	IEA	TAIR:AT4G29100
LOC_Os05g25390	LOC_Os05g25390.1	GO:0008152	P	metabolic process	IEA	TAIR:AT5G02070
LOC_Os05g25390	LOC_Os05g25390.1	GO:0009987	P	cellular process	IEA	TAIR:AT5G02070
LOC_Os05g25390	LOC_Os05g25390.1	GO:0006464	P	protein modification process	IEA	TAIR:AT5G02070
LOC_Os05g32110	LOC_Os05g32110.1	GO:0016043	P	cellular component organization	IEA	TAIR:AT5G60920
LOC_Os05g32110	LOC_Os05g32110.1	GO:0009987	P	cellular process	IEA	TAIR:AT5G60920
LOC_Os05g32110	LOC_Os05g32110.1	GO:0016049	P	cell growth	IEA	TAIR:AT5G60920
LOC_Os05g32110	LOC_Os05g32110.1	GO:0006950	P	response to stress	IEA	TAIR:AT5G60920
LOC_Os05g32110	LOC_Os05g32110.1	GO:0009628	P	response to abiotic stimulus	IEA	TAIR:AT5G60920
LOC_Os05g32110	LOC_Os05g32110.2	GO:0016043	P	cellular component organization	IEA	TAIR:AT5G60920
LOC_Os05g32110	LOC_Os05g32110.2	GO:0009987	P	cellular process	IEA	TAIR:AT5G60920
LOC_Os05g32110	LOC_Os05g32110.2	GO:0016049	P	cell growth	IEA	TAIR:AT5G60920
LOC_Os05g32110	LOC_Os05g32110.2	GO:0006950	P	response to stress	IEA	TAIR:AT5G60920
LOC_Os05g32110	LOC_Os05g32110.2	GO:0009628	P	response to abiotic stimulus	IEA	TAIR:AT5G60920
LOC_Os05g32110	LOC_Os05g32110.3	GO:0016043	P	cellular component organization	IEA	TAIR:AT5G60920
LOC_Os05g32110	LOC_Os05g32110.3	GO:0009987	P	cellular process	IEA	TAIR:AT5G60920
LOC_Os05g32110	LOC_Os05g32110.3	GO:0016049	P	cell growth	IEA	TAIR:AT5G60920
LOC_Os05g32110	LOC_Os05g32110.3	GO:0006950	P	response to stress	IEA	TAIR:AT5G60920
LOC_Os05g32110	LOC_Os05g32110.3	GO:0009628	P	response to abiotic stimulus	IEA	TAIR:AT5G60920
LOC_Os05g32110	LOC_Os05g32110.4	GO:0016043	P	cellular component organization	IEA	TAIR:AT5G60920
LOC_Os05g32110	LOC_Os05g32110.4	GO:0009987	P	cellular process	IEA	TAIR:AT5G60920
LOC_Os05g32110	LOC_Os05g32110.4	GO:0016049	P	cell growth	IEA	TAIR:AT5G60920
LOC_Os05g32110	LOC_Os05g32110.4	GO:0006950	P	response to stress	IEA	TAIR:AT5G60920
LOC_Os05g32110	LOC_Os05g32110.4	GO:0009628	P	response to abiotic stimulus	IEA	TAIR:AT5G60920
LOC_Os05g49770	LOC_Os05g49770.1	GO:0008150	P	biological_process	IEA	TAIR:AT3G12670
LOC_Os05g49770	LOC_Os05g49770.1	GO:0008152	P	metabolic process	IEA	TAIR:AT3G12670
LOC_Os05g49770	LOC_Os05g49770.1	GO:0000003	P	reproduction	IEA	TAIR:AT3G12670
LOC_Os05g49770	LOC_Os05g49770.1	GO:0009791	P	post-embryonic development	IEA	TAIR:AT3G12670
LOC_Os05g49770	LOC_Os05g49770.1	GO:0009790	P	embryo development	IEA	TAIR:AT3G12670
LOC_Os05g49770	LOC_Os05g49770.2	GO:0008150	P	biological_process	IEA	TAIR:AT3G12670
LOC_Os05g49770	LOC_Os05g49770.2	GO:0008152	P	metabolic process	IEA	TAIR:AT3G12670
LOC_Os05g49770	LOC_Os05g49770.2	GO:0000003	P	reproduction	IEA	TAIR:AT3G12670
LOC_Os05g49770	LOC_Os05g49770.2	GO:0009791	P	post-embryonic development	IEA	TAIR:AT3G12670
LOC_Os05g49770	LOC_Os05g49770.2	GO:0009790	P	embryo development	IEA	TAIR:AT3G12670
LOC_Os06g14390	LOC_Os06g14390.1	GO:0008152	P	metabolic process	IEA	TAIR:AT2G30830
LOC_Os06g14390	LOC_Os06g14390.1	GO:0008150	P	biological_process	IEA	TAIR:AT2G30830
LOC_Os06g19980	LOC_Os06g19980.1	GO:0009058	P	biosynthetic process	IEA	TAIR:AT5G41020
LOC_Os06g19980	LOC_Os06g19980.1	GO:0006139	P	nucleobase, nucleoside, nucleotide and nucleic acid metabolic process	IEA	TAIR:AT5G41020
LOC_Os07g08140	LOC_Os07g08140.1	GO:0009058	P	biosynthetic process	IEA	TAIR:AT3G22830
LOC_Os07g08140	LOC_Os07g08140.1	GO:0006139	P	nucleobase, nucleoside, nucleotide and nucleic acid metabolic process	IEA	TAIR:AT3G22830
LOC_Os07g36570	LOC_Os07g36570.1	GO:0009875	P	pollen-pistil interaction	IEA	TAIR:AT4G21390
LOC_Os07g36570	LOC_Os07g36570.1	GO:0006464	P	protein modification process	IEA	TAIR:AT4G21390
LOC_Os07g48280	LOC_Os07g48280.1	GO:0008150	P	biological_process	IEA	TAIR:AT5G05190
LOC_Os07g48280	LOC_Os07g48280.2	GO:0008150	P	biological_process	IEA	TAIR:AT5G05190
LOC_Os09g30150	LOC_Os09g30150.1	GO:0008152	P	metabolic process	IEA	TAIR:AT5G47750
LOC_Os09g30150	LOC_Os09g30150.1	GO:0009987	P	cellular process	IEA	TAIR:AT5G47750
LOC_Os09g30150	LOC_Os09g30150.1	GO:0006464	P	protein modification process	IEA	TAIR:AT5G47750
LOC_Os09g30150	LOC_Os09g30150.2	GO:0008152	P	metabolic process	IEA	TAIR:AT5G47750
LOC_Os09g30150	LOC_Os09g30150.2	GO:0009987	P	cellular process	IEA	TAIR:AT5G47750
LOC_Os09g30150	LOC_Os09g30150.2	GO:0006464	P	protein modification process	IEA	TAIR:AT5G47750
LOC_Os09g30150	LOC_Os09g30150.3	GO:0008152	P	metabolic process	IEA	TAIR:AT5G47750
LOC_Os09g30150	LOC_Os09g30150.3	GO:0009987	P	cellular process	IEA	TAIR:AT5G47750
LOC_Os09g30150	LOC_Os09g30150.3	GO:0006464	P	protein modification process	IEA	TAIR:AT5G47750
LOC_Os10g02070	LOC_Os10g02070.1	GO:0006950	P	response to stress	IEA	TAIR:AT5G19890
LOC_Os10g02070	LOC_Os10g02070.1	GO:0008152	P	metabolic process	IEA	TAIR:AT5G19890
LOC_Os10g10560	LOC_Os10g10560.1	GO:0008152	P	metabolic process	IEA	TAIR:AT1G14890
LOC_Os10g10560	LOC_Os10g10560.1	GO:0008150	P	biological_process	IEA	TAIR:AT1G14890
LOC_Os10g28660	LOC_Os10g28660.1	GO:0008152	P	metabolic process	IEA	TAIR:AT2G32010
LOC_Os10g28660	LOC_Os10g28660.1	GO:0007275	P	multicellular organismal development	IEA	TAIR:AT2G32010
LOC_Os10g28660	LOC_Os10g28660.1	GO:0009987	P	cellular process	IEA	TAIR:AT2G32010
LOC_Os11g11990	LOC_Os11g11990.1	GO:0006950	P	response to stress	IEA	TAIR:AT3G07040
LOC_Os11g11990	LOC_Os11g11990.1	GO:0008219	P	cell death	IEA	TAIR:AT3G07040
LOC_Os11g16400	LOC_Os11g16400.1	GO:0008150	P	biological_process	IEA	TAIR:AT1G08760
LOC_Os11g38240	LOC_Os11g38240.1	GO:0009653	P	anatomical structure morphogenesis	IEA	TAIR:AT1G56580
LOC_Os11g38240	LOC_Os11g38240.1	GO:0016043	P	cellular component organization	IEA	TAIR:AT1G56580
LOC_Os11g38240	LOC_Os11g38240.1	GO:0030154	P	cell differentiation	IEA	TAIR:AT1G56580
LOC_Os11g38240	LOC_Os11g38240.1	GO:0007275	P	multicellular organismal development	IEA	TAIR:AT1G56580
LOC_Os12g31340	LOC_Os12g31340.1	GO:0008150	P	biological_process	IEA	TAIR:AT3G50710
