# Supplementary material for: Transgenerational Variations in DNA Methylation Induced by Drought Stress in Two Rice Varieties with Distinguished Difference to Drought Resistance
Source: PLoS One. 2013 Nov 11;8(11):e80253. doi: 10.1371/journal.pone.0080253 (PMC3823650; doi:10.1371/journal.pone.0080253)
Supplement: Table S5 — 16 genes related to 16 of 83 loci which largely affected by drought stress in II-32B, re-methylated in CK vs. DT in G0. (XLSX) [file pone.0080253.s007.xlsx]

## Sheet: Sheet1
Table S5. 16 genes related to 16 of 83 loci which largely affected by drought stress in II-32B, re-methylated in CK vs. DT in G0
Loci	bp	Chr.	Gene Name	Location	Annotation
2-4	60	1	LOC_Os01g03680	promoter	BBTI8 - Bowman-Birk type bran trypsin inhibitor precursor, expressed
2-4	60	1	LOC_Os01g03690	promoter	TKL_IRAK_DUF26-lg.1 - DUF26 kinases have homology to DUF26 containing loci,expressed
2-1	160	1	LOC_Os01g21940	intron	WD domain, G-beta repeat domain containing protein,expressed
2-17	80	1	LOC_Os01g72620	promoter	conserved hypothetical protein
2-9	200	3	LOC_Os03g44380	3'UTR	9-cis-epoxycarotenoid dioxygenase chloroplast precursor, putative, expressed
2-9	200	3	LOC_Os03g44390	3'UTR	Retrotransposon protein, putative, unclassified
1-27	130	3	LOC_Os03g59360	exon1	remorin, putative, expressed
3-13	60	3	LOC_Os03g60430	exon1	Floral homeotic protein APETALA2,putative, expressed
3-16	60	4	LOC_Os04g05050	exon1	pectate lyase precursor, putative, expressed
1-6	170	4	LOC_Os04g45280	exon6	histidine triad family protein, putative, expressed
1-19	80	5	LOC_Os05g35570	promoter	DUF803 domain containing , putative, expressed
1-19	80	5	LOC_Os05g35580	promoter	amido phosphoribosyltransferase, chloroplast precursor, putative, expressed
1-26	80	6	LOC_Os06g12100	exon1	mTERF （mitochondrial transcription termination factor）family protein, expressed
2-18	200	9	LOC_Os09g32320	exon1	growth regulator related protein, putative, expressed
5-23	75	10	LOC_Os10g41780	promoter	chlorophyllide a oxygenase,chloroplast precursor, putative, expressed
1-22	80	12	LOC_Os12g07810	exon2	Aldehyde dehydrogenase family protein, expressed
1-13	140	7		intergenic
2-16	130	3		intergenic
3-29	125	5		intergenic
