# Supplementary material for: Transgenerational Variations in DNA Methylation Induced by Drought Stress in Two Rice Varieties with Distinguished Difference to Drought Resistance
Source: PLoS One. 2013 Nov 11;8(11):e80253. doi: 10.1371/journal.pone.0080253 (PMC3823650; doi:10.1371/journal.pone.0080253)
Supplement: Table S6 — 6 genes related to 8 of 28 loci which largely affected by drought stress in II-32B, de-methylated in CK vs. DT in G0. (XLSX) [file pone.0080253.s008.xlsx]

## Sheet: Sheet1
Table S6. 6 genes related to 8 of 28 loci which largely affected by drought stress in II-32B, de-methylated in CK vs. DT in G0
Loci	bp	Chr.	Gene Name	Location	Annotation
3-22	140	3	LOC_Os03g57790	exon5	Q10C79, Ubiquitin-conjugating enzyme E2-17 kDa, putative, expressed
3-18	80	5	LOC_Os05g02130	exon1	ankyrin repeat domain-containing protein 28, putative, expressed
3-38	110	5	LOC_Os05g48630	exon1	expressed protein
3-20	100	5	LOC_Os05g49100	promoter	OsWRKY49 - Superfamily of TFs having WRKY and zinc finger domains, expressed
3-25	60	6	LOC_Os06g19970	promoter	expressed protein
2-15	100	10	LOC_Os10g18470	promoter	hypothetical protein
1-29	250	10		intergenic
3-26	65	5		intergenic
Red font part represent loci which keep their changed DNA methylation status in G6.
