# Supplementary material for: Transgenerational Variations in DNA Methylation Induced by Drought Stress in Two Rice Varieties with Distinguished Difference to Drought Resistance
Source: PLoS One. 2013 Nov 11;8(11):e80253. doi: 10.1371/journal.pone.0080253 (PMC3823650; doi:10.1371/journal.pone.0080253)
Supplement: Table S8 — 20 genes related to14 of 18 loci which largely affected by drought stress in Huhan-3, de-methylated in CK vs. DT in G0. (XLSX) [file pone.0080253.s010.xlsx]

## Sheet: Sheet1
Table S8 20 genes related to14 of 18 loci which largely affected by drought stress in Huhan-3, de-methylated in CK vs. DT in G0
Loci	bp	Chr.	Gene Name	Location	Annotation
14-17	150	1	LOC_Os01g68390	intron	Uncharacterized ACR, COG1565 containing protein
7-11	190	2	LOC_Os02g24190	intron	cyclin-T1-2
1-11	180	2	LOC_Os02g29080	promoter	conserved hypothetical protein
14-5	130	2	LOC_Os02g34730	promoter	transposon protein, putative, Mariner sub-class, expressed
14-5	130	2	LOC_Os02g34740	promoter	retrotransposon protein
15-13	200	2	LOC_Os02g40080	exon2	tic20
12-22	300	2	LOC_Os02g45140	promoter	hypothetical protein
14-17	150	4	LOC_Os04g55290	intron	G10 protein
11-6	140	5	LOC_Os05g02030	promoter	OB-fold nucleic acid binding domain containing protein
12-22	300	5	LOC_Os05g12500	promoter	conserved hypothetical protein
14-2	140	5	LOC_Os05g44220	exon1	hypothetical protein
12-22	300	6	LOC_Os06g01040	promoter	retrotransposon protein
12-22	300	6	LOC_Os06g25910	promoter	retrotransposon protein
7-7	120	6	LOC_Os06g49200	intron	expressed protein
12-5	190	7	LOC_Os07g36570	intron	KI domain interacting kinase 1,putative,expressed
13-10	220	7	LOC_Os07g48280	exon2	expressed protein
12-22	300	10	LOC_Os10g08400	promoter	Hypothetical protein
13-14	60	10	LOC_Os10g28660	3'UTR	type I inositol-1,4,5-trisphosphate 5-phosphatase, putative, expressed
3-3	150	10	LOC_Os10g33950	promoter	retrotransposon protein
12-22	300	11	LOC_Os11g06950	promoter	conserved hypothetical protein
6-1	270	11		intergenic
12-22	300	2		intergenic
12-22	300	8		intergenic
12-22	300	7		intergenic
Red font part represent loci which kept their changed DNA methylation status in G6.
